# Supplementary material for: Perspectives on conducting “sex-normalising” intersex surgeries conducted in infancy: A systematic review
Source: PLOS Glob Public Health. 2024 Aug 28;4(8):e0003568. doi: 10.1371/journal.pgph.0003568 (PMC11356455; doi:10.1371/journal.pgph.0003568)
Supplement: S2 Table — (CSV) [file pgph.0003568.s004.csv]

Title	Authors	Published Year	Notes
Psychosocial outcome in adult men born with hypospadias	Örtqvist, L.; Andersson, M.; Strandqvist, A.; Nordenström, A.; Frisén, L.; Holmdahl, G.; Nordenskjöld, A.	2017	Exclusion reason: Hypospadias;
Long-term followup of men born with hypospadias: Urological and cosmetic results	Örtqvist, L.; Fossum, M.; Andersson, M.; Nordenström, A.; Frisén, L.; Holmdahl, G.; Nordenskjöld, A.	2015	Exclusion reason: Hypospadias
Common complications and their managements after penoscrotal hypospadias repairs: comparison of one-stage and staged repairs	Özçakır, E.; Okay, S. T.; Kaya, M.	2022	Exclusion reason: Hypospadias;
Hypospadias repair with the glanular-frenular collar (GFC) technique	Özbey, H.; Etker, Ş	2017	Exclusion reason: Hypospadias
Applicability of distal hypospadias surgery in state hospitals: Retrospective analysis of 48 cases	Özgör, F.; Sarılar, Ö; Berberoğlu, A. Y.; Şimşek, A.	2014	Exclusion reason: Hypospadias
Vaginal reconstruction with the modified rectosigmoid colon: surgical technique, long-term results and sexual outcomes	Özkan, Ö; Çinpolat, A.; Doğan, N. U.; Bektaş, G.; Dolay, K.; Gürkan, A.; Arıcı, C.; Doğan, S.	2018	Exclusion reason: Adult population
Outcomes of hypospadias surgery performed by different surgeons under the supervision of an experienced pediatric urology surgeon	Özman, O.; Kuru, M.; Gezer, M.; Gevher, F.; Önal, B.	2019	Exclusion reason: Hypospadias
First Report of Two Rare Entities in a Family: 49,XXXXY and 45,X	Şahin, Y.; Özcan, A.	2017	Exclusion reason: Paper could not be retrieved
Plate Objective Scoring Tool: A new preoperative indicator of penile curvature degree in children with distal hypospadias	Abbas, T. O.; Hatem, M.; Chandra, P.	2022	Exclusion reason: Hypospadias;
Plate Objective Scoring Tool (POST); An objective methodology for the assessment of urethral plate in distal hypospadias	Abbas, T. O.; Vallasciani, S.; Elawad, A.; Elifranji, M.; Leslie, B.; Elkadhi, A.; Pippi Salle, J. L.	2020	Exclusion reason: Hypospadias
Mathieu vs urethral plate tubularization in circumcised Megameatus intact prepuce repair: A prospective randomized comparative study	Abdalla, Mohamed; Sakr, Ahmed; Elgalaly, Hazem; Elsayed, Ehab; Omran, Mohamed	2022	Exclusion reason: Hypospadias;
Long-term outcome of non-stented tubularized incised plate urethroplasty for distal hypospadias repair: a complication analysis	Abdel-Hamid El-Hawy, M.; Ali, M. M.; Abdelhamid, A. M.; Fawzy, A. M.; Hussein, A.; Elsharkawy, M. S. M.	2021	Exclusion reason: Hypospadias
Minimal modifications could decrease fistula rate during tubularized incised plate procedure in distal hypospadias repair	Abdel-Hamid Mohamid El-Hawy, M.	2013	Exclusion reason: Hypospadias
Predictors of successful outcome of tubularized incised plate for primary distal hypospadias repair	Abdelhalim, K. M.; Abdelwahab, H. A.; Abdelgawad, E.; Kadry, A. M.; Sherief, M. H.	2021	Exclusion reason: Hypospadias;
MAGPI hypospadias repair: Factors that determine outcome	Abdelrahman, M. A.; O'connor, K. M.; Kiely, E. A.	2013	Exclusion reason: Hypospadias
Hypospadias in Sudan, clinical and surgical review	Abdelrahman, M. Y. H.; Abdeljaleel, I. A.; Mohamed, E.; Bagadi, A. T. O.; Khair, O. E. M.	2011	Exclusion reason: Hypospadias
Risk factors for fistula recurrence after urethrocutaneous fistulectomy in children with hypospadias	Abdullaev, Z.; Agzamkhodjaev, S.; Chung, J. M.; Lee, S. D.	2021	Exclusion reason: Hypospadias
Disorders of sex development among Sudanese children: 5-year experience of a pediatric endocrinology clinic	Abdullah, M. A.; Saeed, U.; Abass, A.; Lubna, K.; Weam, A.; Ali, A. S.; Elmwla, I. F.	2012	Exclusion reason: Paper could not be retrieved
Snodgrass hypospadias repair with onlay overlapping double-layered dorsal dartos flap without urethrocutaneous fistula: Experience of 156 cases	Abolyosr, A.	2010	Exclusion reason: Hypospadias;
Recurrent chordee in 59 adolescents and young adults following childhood hypospadias repair	Abosena, W.; Talab, S. S.; Hanna, M. K.	2020	Exclusion reason: Hypospadias
Role of the urethral plate characters in the success of tubularized incised plate urethroplasty	Aboutaleb, H.	2014	Exclusion reason: Hypospadias;
Modified Byars' flaps for securing skin closure in proximal and mid-penile hypospadias	Abouzeid, A. A.	2011	Exclusion reason: Hypospadias
Urethral Plate Substitution in Two-Stage Hypospadias Repair: Grafts Versus Flaps	AbouZeid, A. A.; Medhat Shahin, A. E.; Elsadek, M.; Dahab, M. M.; Amra, H. S.; Shokry, S. S.	2023	Exclusion reason: Hypospadias
[Surgical correction of penoscrotal transposition with hypospadias: experience with 83 cases]	Abudusaimi, A.; Tang, L. F.; Ruan, S. S.; Wang, X.	2011	Exclusion reason: Hypospadias
Hereditary renal adysplasia, pulmonary hypoplasia and Mayer-Rokitansky- Küster-Hauser (MRKH) syndrome: A case report	Acién, P.; Galn, F.; Manchán, I.; Ruiz, E.; Acién, M.; Alcaraz, L. A.	2010	Exclusion reason: Adult population
Comparative study of two techniques used in distal hypospadias repair: Tubularized incised plate (Snodgrass) and tubularized urethral plate (Duplay)	Acimi, S.	2011	Exclusion reason: Hypospadias;
Proximal hypospadias: Effect of urethral plate mobilization on release of chordee	Acimi, S.	2012	Exclusion reason: Hypospadias
Koyanagi- Snow-Hayashi Urethroplasty in Severe Hypospadias Repair: Between Hope and Reality	Acimi, S.; Abderrahmane, N.; Debbous, L.; Acimi, M. A.; Mansouri, J.	2021	Exclusion reason: Hypospadias;
Can We Preserve the Urethral Plate in Proximal Hypospadias Repair?	Acimi, S.; Acimi, M. A.	2017	Exclusion reason: Hypospadias
30 Years of Experience in Musculocutaneous Latissimus Dorsi Flap Phalloplasty with Reinnervation: Optimal Principles	Adamyan, R. T.; Startseva, O. I.; Gabriyanchik, M. A.	2023	Exclusion reason: No segregation of intersex conditions
Effect of Caudal vs. Penile Block on the Incidence of Hypospadias Complications Following Primary Repairs: A Retrospective Cohort Study	Adler, A. C.; Chandrakantan, A.; Lee, A. D.; Koh, C. J.; Janzen, N. K.; Austin, P. F.	2021	Exclusion reason: Hypospadias
Analysis of 1478 cases of hypospadias repair: The incidence of requiring repeated anesthetic exposure as well as exploration of the involvement of trainees on case duration	Adler, A. C.; Chandrakantan, A.; Sawires, Y.; Lee, A. D.; Hart, M.; Koh, C. J.; Janzen, N. K.; Austin, P. F.; Andropoulos, D. B.	2020	Exclusion reason: Hypospadias;
The importance of patient selection in the treatment of distal hypospadias using modified Koff procedure	Adorisio, O.; Elia, A.; Landi, L.; Taverna, M.; Malvasio, V.; D'Asta, F.; Alfredo Danti, D.	2010	Exclusion reason: Hypospadias;
Laparoscopic or laparoscopic-assisted pelvic surgery in small infants: Our experience	Aggarwal, S. K.; Sinha, S. K.; Ratan, S. K.; Dhua, A.; Pant, N.; Borkar, N.; Nirwal, G.	2011	Exclusion reason: Wrong outcomes
Is the Mathieu urethroplasty a useful technique for urethrocutaneous fistula repair after hypospadias surgery?	Aguilera-Pujabet, M.; Gander, R.; Royo, G. F.; López, M.; Asensio, M.	2018	Exclusion reason: Hypospadias
Feminizing genitoplasty in adrenal congenital hiperplasia: One or two surgical steps?	Aguirre, J. M. E.; Cadena, Y.; López, P. J.; Angel, L.; Retamal, M. G.; Letelier, N.; Zubieto, R.	2009	Exclusion reason: Paper could not be retrieved;
Hypospadias repair: An overview of 131 cases	Ahmad, T.; Rehman, A. U.	2014	Exclusion reason: Hypospadias;
Surgical management of penoscrotal hypospadias in a child with Opitz G/BBB syndrome: a case report	Ahmed, F.; Altam, A.; Alyhari, Q.; Badheeb, M.; Aljbri, W.; Al-Wageeh, S.; Al-Naggar, A.; Ghabisha, S.; Al-Shami, E.	2023	Exclusion reason: Not intersex condition;
Role of tunica vaginalis flap and dartos flap in tubularized incisional plate for primary hypospadias repair: A retrospective monocentric study	Ahmed, F.; Nikbakht, H. A.; Al-Naggar, K.; Al-Wageeh, S.; Alyhari, Q.; Ghabisha, S.; Al-Shami, E.; Dajenah, M.; Aljbri, W.; Mohammed, F.; Al-Hajri, A.	2022	Exclusion reason: Hypospadias;
Is combined inner preputial inlay graft with tubularized incised plate in hypospadias repair worth doing?	Ahmed, M.; Alsaid, A.	2015	Exclusion reason: Hypospadias
Paediatric penile perception score (PPPS) in hypospadias repair	Ahmed, S. A.; Zaidi, S. Z.	2022	Exclusion reason: Hypospadias;
Cosmetic outcomes of grafted tubularized incised plate urethroplasty in primary distal penile hypospadias: prospective comparative study with the classic Snodgrass repair	Ahmed, S.; Noureldin, Y. A.; Sherif, H.; Zahran, A.; Omar, R.	2021	Exclusion reason: Hypospadias
Clinical dilemmas and surgical treatment of penoscrotal, scrotal and perineal hypospadias	Ahmeti, H.; Kolgeci, S.; Arifi, H.; Jaha, L.	2009	Exclusion reason: Hypospadias
A de-epithelialised 'turnover dartos flap' in the repair of urethral fistula	Ahuja, R. B.	2009	Exclusion reason: Hypospadias
Glandular diphallus with urethral duplication: Conventional technique for a rare congenital anomaly	Aihole, J. S.; Babu, N.; Shankar, G.	2015	Exclusion reason: Correction of urinary incontinence
Hypospadias repair and outcome in Abuja, Nigeria: A 5-year single-centre experience	Aisuodionoe-Shadrach, O. I.; Atim, T.; Eniola, B. S.; Ohemu, A. A.	2015	Exclusion reason: Hypospadias;
Modified Snodgrass Urethroplasty for Distal Penile Hypospadias: Our Experience at BSMMU Hospital	Akan, A. B.; Mondal, S. K.; Bari, M. S.; Mahammad, N.; Munmun, U. H.; Islam, M. S.	2022	Exclusion reason: Hypospadias
Feminizing genitoplasty: An evaluation of 41 patients in 8 years	Akbiyik, F.; Tiryaki, T.; Şenel, E.; Mambet, E.; Livanelioǧlu, Z.; Atayurt, H.	2010	Exclusion reason: Duplicate
Clinical Experience in Hypospadias: Results of Tubularized Incised Plate in 496 Patients	Akbiyik, F.; Tiryaki, T.; Şenel, E.; Mambet, E.; LivanelIoglu, Z.; Atayurt, H.	2009	Exclusion reason: Hypospadias
Do preoperative leukocyte and neutrophil levels have a predictive value on the complications of hypospadias repair in children?	Akgül, A. K.; Abidoǧlu, S.; Bakir, A. C.; Adali, E.; Kiyan, G.; Tuǧtupe, H.	2022	Exclusion reason: Hypospadias;
Effects of Caudal and Penile Blocks on the Complication Rates of Hypospadias Repair	Akgül, A. K.; Canmemiş, A.; Eyvazov, A.; Hürel, H.; Kiyan, G.; Umuroğlu, T.; Tuğtepe, H.	2022	Exclusion reason: Hypospadias
Complete penile duplication with structurally normal penises: A case report	Akgül, A. K.; Uçar, M.; Çelik, F.; Kırıştıoğlu, İ; Kılıç, N.	2018	Exclusion reason: Correction of urinary incontinence;
Comparison of the use of graft augmented tubularized split (GATS) and tubularized incised plate urethroplasty (TIPU) techniques for hypospadias repair in patients with narrow plate and small glans	Akgül, Ahsen Karagözlü; Abidoğlu, Sadık; Kıyan, Gürsu; Adalı, Embiye; Tuğtepe, Halil	2022	Exclusion reason: Hypospadias
Female Pseudo Hermaphroditism: Late Onset Congenital Adrenal Hyperplasia	Akhtar, N.; Hayat, Z.; Bari, A.	2018	Exclusion reason: Adult population
Two simple modifications can potentially change the future of proximal hypospadias surgery. Our series and a review of the literature	Akkary, R.; Ripepi, M.; Akokpe, O.; Louati, H.; Klipfel, C.; Geiss, S.	2021	Exclusion reason: Hypospadias
Genito-urinary reconstruction in Southern Nigeria	Akporiaye, L. E.; Oguike, T. C.; Evbuomwan, I.	2009	Exclusion reason: Paper could not be retrieved
Advancement urethroplasty for distal hypospadias repair without dismembering urethra spongy body and glans penis	Akramov, N. R.; Kagantsov, I. M.; Sizonov, V. V.; Batrutdinov, R. T.; Dubrov, V. I.; Khaertdinov, E. I.	2020	Exclusion reason: Hypospadias;
Disorders of sex development 46 XY and bilateral metachronous wilms tumor in a child with mutation in exon 7 of WT1 gene	Akramov, N. R.; Osipova, I. V.; Zakirov, A. K.; Khaertdinov, E. I.	2020	Exclusion reason: (Gonadectomy recommended) rationale of malignancy
Ultrasound-guided dorsal penile nerve block vs neurostimulator-guided pudendal nerve block in children undergoing hypospadias surgery: A prospective, randomized, double-blinded trial	Aksu, C.; Akay, M. A.; Şen, M. C.; Gürkan, Y.	2019	Exclusion reason: Hypospadias;
Chronological changes in uroflowmetry after hypospadias repair: An observational study	Al Adl, A. M.; Omar, R. G.; Mohey, A.; El Mogy, A. A. E. N.; El Karamany, T. M.	2019	Exclusion reason: Hypospadias
Modified double face preputial flap urethroplasty for single-stage repair of proximal hypospadias	Al Hindi, S.; Khalaf, Z.	2022	Exclusion reason: Hypospadias
Clinical patterns and linear growth in children with congenital adrenal hyperplasia, an 11-year experience	Al Shaikh, A.; Alghanmi, Y.; Awidah, S.; Bahha, A.; Ahmed, M.; Soliman, A.	2019	Exclusion reason: No segregation by age;
Two-stage repair of proximal hypospadias with moderate to severe chordee using inner preputial skin graft: prospective evaluation of functional and cosmetic outcomes	Al-Adl, A. M.; Abdel Aal, A. M.; El-Karamany, T. M.; Noureldin, Y. A.	2020	Exclusion reason: Hypospadias;
Distal extension of the midline urethral-plate incision in the Snodgrass hypospadias repair: An objective assessment of the functional and cosmetic outcomes	Al-Adl, A. M.; El-Karamany, T. M.; Bassiouny, A. S.	2014	Exclusion reason: Hypospadias
Analysis of five-year experience with tubularized incised plate urethroplasty for anterior and mid penile hypospadias	Al-Ghorairy, B. A.; Elashry, O. M.; Al-Housain, A. E.; Mattar, A. A.	2009	Exclusion reason: Hypospadias
Association Between Extra-Genital Congenital Anomalies and Hypospadias Outcome	Al-Juraibah, F.; Lucas-Herald, A.; Nixon, R.; Toka, C.; Wang, C.; Flett, M.; O'Toole, S.; Ahmed, S. F.	2019	Exclusion reason: Age not reported
Congenital adrenal hyperplasia: problems with developmental anomalies of the external genitalia and sex assignment	Al-Maghribi, H.	2007	Exclusion reason: No segregation by age
Advantages and disadvantages urethral advancement with subglanular tunnel (UASGT) versus tabularized incised plate (TIP) for distal hypospadias repair: A prospective comparative study	Al-Marzooq, W. A.; Yahya, S. A. E.	2023	Exclusion reason: Hypospadias;
Urethrocutaneous fistula repair after hypospadias surgery: comparison of two methods of repair	Al-Momani, H. M.; Jabaiti, S.; Awwad, Z.; Qudaisat, I.	2015	Exclusion reason: Hypospadias;
Versatility of tubularized incised plate urethroplasty in the management of different types of hypospadias: 5-year experience	Al-Saied, G.; Gamal, A.	2009	Exclusion reason: Hypospadias;
Redo hypospadias repair: experience at a tertiary care children's hospital	Al-Sayyad, A.; Pike, J. G.; Leonard, M. P.	2007	Exclusion reason: Hypospadias
A novel mutation causing 17-ß-hydroxysteroid dehydrogenase type 3 deficiency in an omani child: First case report and review of literature	Al-Sinani, A.; Mula-Abed, W. A.; Al-Kindi, M.; Al-Kusaibi, G.; Al-Azkawi, H.; Nahavandi, N.	2015	Exclusion reason: Wrong intervention
Tubularized incised-Plate urethroplasty for distal hypospadias in a day-case setup; Is it feasible?	Al-Taher, R.; Al-Ghazawi, M.; Alshahwan, H.; Abdelhadi, S.; Abu Abeeleh, F.; Al-Armouti, R.; Rashdan, M.; Amarin, M.	2022	Exclusion reason: Hypospadias
Double dartos flap layer in tubularized incised plate urethroplasty to prevent urethrocutaneous fistula in uncircumcised patients with distal hypospadias	Al-Taher, R.; Nofal, M.; Yousef, A. J.; Rashdan, M.; Tarawneh, A.; Alsmadi, J.; Hasan, E.; Alshareefi, D.; Alenezi, D.; Abdulrasoul, B.	2023	Exclusion reason: Hypospadias;
Analgesia for hypospadius repair in children: A comparison of caudal bupivacaine and intravenous morphine	Al-Zaben, K. R.	2012	Exclusion reason: Hypospadias;
Intraoperative administration of dexmedetomidine reduces the analgesic requirements for children undergoing hypospadius surgery	Al-Zaben, K. R.; Qudaisat, I. Y.; Al-Ghanem, S. M.; Massad, I. M.; Al-Mustafa, M. M.; Al-Oweidi, A. S.; Abu-Halaweh, S. A.; Abu-Ali, H. M.; Saleem, M. M.	2010	Exclusion reason: Hypospadias
Tunica vaginalis graft for recurrent urethrocutaneous fistula repair after hypospadias surgery	Aldaqadossi, H. A.; Eladawy, M.; Shaker, H.; Kotb, Y.; Azazy, S.	2020	Exclusion reason: Hypospadias;
Outcomes of staged lingual mucosal graft urethroplasty for redo hypospadias repair	Aldaqadossi, H. A.; Shaker, H.; Youssof, H.; Kotb, Y.; Eladawy, M.	2019	Exclusion reason: Hypospadias;
A rare case of partial glans duplication	Alexandros Vlachos, A. V.; Christos Plataras, C. P.; Efstratios Christianakis, E. C.; Victoria Alexandridi, V. A.; George Bourikis, G. B.; Konstantinos Velaoras, K. V.; Ioannis Alexandrou, I. A.	2019	Exclusion reason: Not in English Language;
Modified snodgrass hypospadias repair using the lembert suturing technique	Alfeehan, M. J.; Qassim, Y. N.; Jasim, A. K.; Albayati, W. K.	2022	Exclusion reason: Hypospadias;
Symptomatic corpus spongiosum defect in adolescents and young adults who underwent distal hypospadias repair during childhood	Ali, D.; Hanna, M. K.	2021	Exclusion reason: Hypospadias
Experience with modified two stage inner preputial flap for repair of proximal hypospadias with chordee: A single institution study with intermediate follow up	Ali, M. M.; Anwar, A. Z.	2022	Exclusion reason: Hypospadias;
Results of two-stage transverse preputial island flap urethroplasty for proximal hypospadias with chordee that mandate division of the urethral plate	Ali, M. M.; El-Hawy, M. M.; Galal, E. M.; Tawfiek, E. R.; Anwar, A. Z.	2021	Exclusion reason: Hypospadias;
Urinary system birth defects in surgically treated infants in Sarajevo region of Bosnia and Herzegovina	Alicelebić, S.; Kapić, D.; Mornjaković, Z.	2008	Exclusion reason: Wrong patient population;
A rare case with 49, XXXXY syndrome	Alijanpour, M.; Hadipoor, A.; Taghavi, M.	2012	Exclusion reason: Not in English Language;
The effect of caudal epidural block on the surgical complications of hypospadias repair in children aged 6 to 35 months: A randomized controlled trial	Alizadeh, F.; Amraei, M.; Haghdani, S.; Honarmand, A.	2022	Exclusion reason: Hypospadias;
A comparison between tourniquet application and epinephrine injection for hemostasis during hypospadias surgery: The effect on bleeding and postoperative outcome	Alizadeh, F.; Fakoor, A.; Haghdani, S.	2016	Exclusion reason: Hypospadias;
Effectiveness of caudal epidural block on interaoperative blood loss during hypospadias repair: A randomized clinical trial	Alizadeh, F.; Heydari, S. M.; Nejadgashti, R.	2018	Exclusion reason: Hypospadias
Outcomes of Patients with Glanular Hypospadias or Dorsal Hood Deformity with Mild Chordee Ttreated by Modified Firlit's Technique	Alizadeh, F.; Shirani, S.	2016	Exclusion reason: Hypospadias;
Evaluation of the results of eccentric circummeatal-based flap with combined limited urethral mobilization technique for distal hypospadias repair	Alkan, M.; Oguzkurt, P.; Ezer, S. S.; Ince, E.; Hicsonmez, A.	2008	Exclusion reason: Hypospadias;
Nonstented tubularized incised plate urethroplasty with Y-to-I spongioplasty in non-toilet trained children	Almodhen, F.; Alzahrani, A.; Jednak, R.; Capolicchio, J. P.; El Sherbiny, M. T.	2008	Exclusion reason: Hypospadias;
Stented versus Non-Stented Snodgrass Urethroplasty for Distal Hypospadia Repair	Almusafer, M.; Abduljabbar, O. H.; Buchholz, N.	2020	Exclusion reason: Hypospadias
The role of vascularized dorsal subcutaneous flap for decreasing fistula formation following hypospadias repair: A preliminary experience	Alomari, N. Y.	2007	Exclusion reason: Hypospadias
Role of tubularization of urethral plate in development of urethrocutaneous fistula post hypospadias repair	Alsaywid, B. S.; Mohammedkhalil, A. K.; Mesawa, A. A.; Alzahrani, S. Y.; Askar, A. H.; Abuznadah, W. T.; Alrimawi, M. H.	2017	Exclusion reason: Hypospadias;
Deepithelialized glans reconfiguration (DeGRe) for distal hypospadias repair	Alshammari, D.; Harper, L.	2021	Exclusion reason: Hypospadias;
Snodgrass urethroplasty for hypospadias repair: A retrospective comparison of two variations of the technique	Alsharbaini, R.; Almaramhy, H.	2014	Exclusion reason: Hypospadias;
Two-stage hypospadias repair with inner preputial layer Wolfe graft (Aivar Bracka repair)	Altarac, S.; Papeš, D.; Bracka, A.	2012	Exclusion reason: Hypospadias
Evaluation and reconstruction of an extremely rare genitourinary abnormality	Altug, U.; Cakan, M.; Yalcınkaya, F.	2007	Exclusion reason: Adult population
Assessment of the outcome of the tubularized incised plate (T.I.P) technique in the management of distal hypospadias; prospective single-centre study	Alwan, A. A.; Obaid, A. A.; Ajeel, H. T.	2019	Exclusion reason: Hypospadias;
Keloid formation after pediatric male genital surgeries: an uncommon and difficult problem to manage	Alyami, F.; Ferandez, N.; Koyle, M. A.; Salle, J. P.	2019	Exclusion reason: No segregation by age
Anorectal agenesis with rectovaginal fistula associated with uterus didelphys and vaginal septum	AlZaiem, M.; Almaghrebi, A.; Asghar, A. A.; Zaiem, F.	2020	Exclusion reason: Wrong intervention
2-octyl cyanoacrylate versus reintervention for closure of urethrocutaneous fistulae after urethroplasty for hypospadias: A randomized controlled trial	Ambriz-González, G.; Aguirre-Ramirez, P.; García-De León, J. M.; León-Frutos, F. J.; Montero-Cruz, S. A.; Trujillo, X.; Fuentes-Orozco, C.; Macías-Amezcua, M. D.; Álvarez-Villaseñor, A. D. S.; Cortés-Flores, A. O.; Chávez-Tostado, M.; González-Ojeda, A.	2014	Exclusion reason: Hypospadias
Use of fibrin sealant in hypospadias surgical repair reduces the frequency of postoperative complications	Ambriz-González, G.; Velázquez-Ramírez, G. A.; García-González, J. L.; De León-Gómez, J. M. G.; Muciño-Hernández, M. I.; González-Ojeda, A.; Basterra, J. V.	2007	Exclusion reason: Hypospadias
Combined Use of Mathieu Procedure with Plate Incision for Hypospadias Repair: A Randomized Clinical Trial	Aminsharifi, A.; Taddayun, A.; Assadolahpoor, A.; Khezri, A.	2008	Exclusion reason: Hypospadias
True hermaphroditism lately diagnosed: Surgical management with a 15 years follow-up	Amrani, M.; Renoirte, P.	1990	Exclusion reason: Paper could not be retrieved
Follow-up results for over one decade after longitudinal transurethral plate resection and coil urethroplasty	An, Y.; Maofei, Y.; Weijing, Y.; Yidong, L.; Min, W.; Likai, Z.; Xincheng, J.	2022	Exclusion reason: Hypospadias;
Hypospadias repair with tubularized incised plate: Does the obstructive flow pattern resolve spontaneously?	Andersson, M.; Doroszkiewicz, M.; Arfwidsson, C.; Abrahamsson, K.; Holmdahl, G.	2011	Exclusion reason: Hypospadias;
Normalized Urinary Flow at Puberty after Tubularized Incised Plate Urethroplasty for Hypospadias in Childhood	Andersson, M.; Doroszkiewicz, M.; Arfwidsson, C.; Abrahamsson, K.; Sillén, U.; Holmdahl, G.	2015	Exclusion reason: Hypospadias
Urological results and patient satisfaction in adolescents after surgery for proximal hypospadias in childhood	Andersson, M.; Sjöström, S.; Doroszkiewicz, M.; Örtqvist, L.; Abrahamsson, K.; Sillén, U.; Holmdahl, G.	2020	Exclusion reason: Hypospadias
Psychosocial and Sexual Outcomes in Adolescents following Surgery for Proximal Hypospadias in Childhood	Andersson, M.; Sjöström, S.; Wängqvist, M.; Örtqvist, L.; Nordenskjöld, A.; Holmdahl, G.	2018	Exclusion reason: Hypospadias
A feminization plastic surgical procedure for a high urethrovaginal confluence and a long genitourinary common channel in puberty girls with a disorder of sexual development	Anikiev, A. V.; Brovin, D. N.; Volodko, E. A.; Okulov, A. B.; Andreeva, E. N.	2021	Exclusion reason: Paper could not be retrieved;
Early correction of hypospadias in girl with a disorder of sex development. clinical case	Anikiev, A. V.; Kalinchenko, N. Y.; Volodko, E. A.; Brovan, D. N.; Okulov, A. B.; Bezlepkina, O. B.	2019	Exclusion reason: Paper could not be retrieved
A differential approach to management of hypospadiasis in girls	Anikiev, A. V.; Volodko, E. A.; Brovin, D. N.; Kalinchenko, N. Y.; Tumanyan, G. T.; Okulov, A. B.	2019	Exclusion reason: Hypospadias
Impact of changing trends in technique and learning curve on outcome of hypospadias repair: An experience from tertiary care center	Ansari, M. S.; Agarwal, S.; Sureka, S. K.; Mandhani, A.; Kapoor, R.; Srivastava, A.	2016	Exclusion reason: Hypospadias
Factors affecting the outcome of foreskin reconstruction in hypospadias surgery	Antao, B.; Lansdale, N.; Roberts, J.; Mackinnon, E.	2007	Exclusion reason: Hypospadias;
Comparative study of Mathieu and Snodgrass repair for anterior hypospadias	Anwar ul, haq; Akhter, N.; Nilofer; Samiullah; Javeria	2006	Exclusion reason: Hypospadias
Modified Mathieu repair for failed surgery for hypospadias: Perimeatal-based flap with a subdermal vascular dartos pedicle	Anwar, A. Z. M.; Hussein, A.; Shaaban, A. M.; Abdel-Malek, M.	2015	Exclusion reason: Hypospadias;
Modified penile disassembly technique for boys with epispadias and those undergoing complete primary repair of exstrophy: Long-term outcomes	Anwar, A. Z. M.; Mohamed, M. A. H.; Hussein, A.; Shaaban, A. M.	2014	Exclusion reason: Hypospadias;
One-stage repair of severe hypospadias using modified tubularized transverse preputial island flap with V-incision suture	Aoki, K.; Fujimoto, K.; Yoshida, K.; Hirao, Y.; Ueoka, K.	2008	Exclusion reason: Hypospadias;
Transverse testicular ectopia with disorders of sex development	Aoki, Katsuya; Kuwada, Masaomi; Fujimoto, Kiyohide; Hirao, Yoshihiko	2012	Exclusion reason: Wrong intervention
Efficacy of a low-dose spinal morphine with bupivacaine for postoperative analgesia in children undergoing hypospadias repair	Apiliogullari, S.; Duman, A.; Gok, F.; Akillioglu, I.; Ciftci, I.	2009	Exclusion reason: Hypospadias
Complications of hypospadias surgery: Experience in a tertiary hospital of a developing country	Appeadu-Mensah, William; Jectey Hesse, Afua Adwo; Glover-Addy, Hope; Osei-Nketiah, Samuel; Etwire, Victor; Sarpong, Pokua Ama; Hesse, Afua Adwo Jectey	2015	Exclusion reason: Hypospadias
Double-Cross Flap Protection: New Technique for Coverage of Neourethra in Hypospadias Repair	Appignani, A.; Prestipino, M.; Bertozzi, M.; Nardi, N.; Falcone, F.	2009	Exclusion reason: Hypospadias;
Outcomes of hypospadias repair during childhood	Arab, D.; Sabet, B.; Ardestani, A.; Hosseinzadeh, B.; Soltani, S.; Hemmati, H.	2012	Exclusion reason: Hypospadias;
Management and outcome of Bracka's procedure on penile shaft hypospadias	Arain, A. H.; Altaf, J.; Kella, N.	2013	Exclusion reason: Hypospadias
Follow-up of patients with hypospadias treated at the Hospital Pediátrico Baca Ortiz in the last 8 years (2012-2020)	Arboleda-Bustán, J. E.; Molina, M.; García-Andrade, J.; Flores-Núñez, M.; Vicuña, M.; Yépez, A.; Cuadras, D.	2023	Exclusion reason: Hypospadias;
The glandular resection and central embedding modification (GRACE) in Duckett and Barcat hypospadias repair	Ardelt, P. U.; Cederquist, M.; Schoenthaler, M.; Miernik, A.; Frankenschmidt, A.	2013	Exclusion reason: Hypospadias;
Glandular resection and central embedding in hypospadias repair--a novel modification of the Barcat technique	Ardelt, P. U.; Glaser, T.; Schoenthaler, M.; Gerharz, E. W.; Frankenschmidt, A.	2012	Exclusion reason: Hypospadias
Accuracy of the hypospadias diagnoses and surgical treatment registrations in the danish national patient register	Arendt, L. H.; Ernst, A.; Lindhard, M. S.; Jønsson, A. A.; Henriksen, T. B.; Olsen, J.; Thorup, J.; Olsen, L. H.; Ramlau-Hansen, C. H.	2017	Exclusion reason: Hypospadias
SAFETY AND EFFICACY OF VECCHIETTI VAGINOPLASTY IN VAGINAL AGENESIS: COHORT STUDY. MEDELLÍN, COLOMBIA 2007-2012	Aristizábal-Duque, J. E.; Piedrahíta-Mejía, J. C.	2019	Exclusion reason: Adult population
Comparison of outcome and success rate of onlay island flap and dorsal inlay graft in hypospadias reconstruction: A prospective study	Aritonang, J.; Rodjani, A.; Wahyudi, I.; Situmorang, G. R.	2020	Exclusion reason: Hypospadias;
Further analysis of the Glans-Urethral Meatus-Shaft (GMS) hypospadias score: Correlation with postoperative complications	Arlen, A. M.; Kirsch, A. J.; Leong, T.; Broecker, B. H.; Smith, E. A.; Elmore, J. M.	2015	Exclusion reason: Hypospadias
Can separation of the scrotal sac in proximal hypospadias reliably predict the need for urethral plate transection?	Arnaud, A.; Ferdynus, C.; Harper, L.	2016	Exclusion reason: Hypospadias
Choosing a technique for severe hypospadias	Arnaud, A.; Harper, L.; Aulagne, M. B.; Michel, J. L.; Maurel, A.; Dobremez, E.; Fourcade, L.; Andriamananarivo, L.	2011	Exclusion reason: Hypospadias;
Surgical treatment of hypospadias and complications in relation to the child's age	Arreola-García, J.; Castelán-Martínez, O. D.; Rivas-Ruiz, R.; Morales-González, C. A.; González-Ledón, F.; Díaz-Pardo, M.	2014	Exclusion reason: Hypospadias
Modified tubularized incised plate urethroplasty reduces the risk of fistula and meatal stenosis for proximal hypospadias: a report of 63 cases	Arshadi, H.; Sabetkish, S.; Kajbafzadeh, A. M.	2017	Exclusion reason: Hypospadias;
An atypical complication after hypospadias repair: A combined dorsal and lateral subcoronal urethrocutaneous fistulas	Arslan Alıcı, Ç; Karkın, E. B.; Tokar, B.	2022	Exclusion reason: Hypospadias;
The most preferable method for distal hypospadias surgery: TIPU technique	Arslan, M. Ş; Köksal, E.; Yildiz, T.; Özalp, L. T.; Kaya, C.	2013	Exclusion reason: Hypospadias;
Dorsal inlay graft urethroplasty for primary hypospadiac repair	Asanuma, H.; Satoh, H.; Shishido, S.	2007	Exclusion reason: Hypospadias;
The effect of parenteral testosterone administration prior to hypospadias surgery: A prospective, randomized and controlled study	Asgari, S. A.; Safarinejad, M. R.; Poorreza, F.; Safaei Asl, A.; Mansour Ghanaie, M.; Shahab, E.	2015	Exclusion reason: Hypospadias;
Comparative Study of Modifying Meatal Advancement Glandular with Release Chordi versus Snodgrass Surgical Methods Regarding the Repair of Distal Hypospadias	Askarpour, S.; Peyvasteh, M.; Mohamadi, A.; Khoshkhabar, M.	2021	Exclusion reason: Hypospadias;
Semen quality, reproductive hormones and fertility of men operated for hypospadias	Asklund, C.; Jensen, T. K.; Main, K. M.; Sobotka, T.; Skakkebæk, N. E.; Jørgensen, N.	2010	Exclusion reason: Hypospadias
A ten-year retrospective study of patients operated for hypospadias	Asklund, C.; Kirkby, B.	2007	Exclusion reason: Hypospadias
Medium to long term results following single stage Snodgrass hypospadias repair	Aslam, R.; Campbell, K.; Wharton, S.; Bracka, A.	2013	Exclusion reason: Hypospadias;
Short-term catheterization after TIP repair in distal hypospadias: Who are the best candidates?	Aslan, A. R.; Yücebaş, E.; Tekin, A.; Şengör, F.; Kogan, B. A.	2007	Exclusion reason: Hypospadias
Nonstented Tubularized Incised Plate Distal Hypospadias Repair: A Single Center 5 Years' Experience	Assadi, A.; Alzubaidi, A. N.; Cline, J. K.; Sharadin, C.; Travis, A. J.; Marley, K.; Dewan, C.; Gleason, J. M.	2020	Exclusion reason: Hypospadias
Laparoscopic treatment of vaginal agenesis: Three cases	Atallah, D.; Salameh, C.; Sarkis, R.; Ghossain, M.; Safi, J.; Moubarak, M.; Ghanameh, W.; Moukarzel, M.; El Kassis, N.	2014	Exclusion reason: Adult population
Insitu tubularisation of skin graft for re-do hypospadias repairment	Atan, A.; Turkyilmaz, Z.; Karabulut, R.; Kaya, C.; Polat, F.; Sonmez, K.	2022	Exclusion reason: Hypospadias
Our results of tubularized incised plate urethroplasty in cases with primer and recurrent hipospadias	Atan, Ali; Aslan, Yılmaz; Tuncel, Altuğ; Yıldız, MÃ¼slÃ¼m; Balcı, Melih; Bilgin, ÃvÃ¼nÃ§	2011	Exclusion reason: Hypospadias
Tourniquet and adrenaline use in hypospadias surgery: a survey on the current practice in Turkey	Ateş, U.; Ekberli, G.; Taştekin, N. Y.; Göllü, G.; Çakmak, M.	2019	Exclusion reason: Hypospadias
Evaluation of additional anomalies in concomitance of hypospadias and undescended testes	Ates, U.; Göllü, G.; Yaşam Taştekin, N.; Qurbanov, A.; Ekberli, G.; Bi̇Ngöl Koloğlu, M.; Aydin Yağmurlu, E.; Aktuğ, T.; Di̇Ndar, H.; Çakmak, A. M.	2019	Exclusion reason: Hypospadias;
Robotic-assisted laparoscopy vaginal pull-through: A new surgical approach in pediatric surgery	Auger-Hunault, M.; Lardy, H.; Braïk, K.; Alzahrani, K.; Crenn, R.; Magontier, N.; Mure, P. Y.; Binet, A.	2017	Exclusion reason: Wrong study design
Long-term outcome of severe hypospadias	Aulagne, M. B.; Harper, L.; De Napoli-Cocci, S.; Bondonny, J. M.; Dobremez, E.	2010	Exclusion reason: Hypospadias
The use of tubularized incised plate urethroplasty to repair distal hypospadias in a peripheral state hospital	Aydin, A.; Sönmez, M. G.; Büyükşerbetçi, M.; Salar, R.; Özcan, S.; Göǧer, Y. E.; Balasar, M.	2019	Exclusion reason: Hypospadias
Comparison of tubularized incised plate urethroplasty and onlay island flap urethroplasty techniques in the repair of primarily proximal hypospadias	Aydogmus, Y.; Bagbanci, S.; Demirbas, A.; Hascicek, A. M.	2017	Exclusion reason: Hypospadias
Decreasing Complications in Distal Hypospadias Surgery, with Single Stage Repairs	Aziz, A.; Khan, M.; Ullah, H.; Obaidullah	2023	Exclusion reason: Hypospadias;
Hysterectomy in a phenotypic male with congenital adrenal hyperplasia (CAH)	Aziz, N. A.; Mohd Ali, M. H.; Ramli, R.	2022	Exclusion reason: Adult population
Buck's fascia repair with glanuloplasty in hypospadias surgery: A simple approach with excellent outcome	Baba, A. A.; Wani, S. A.; Bhat, N. A.; Mufti, G. N.; Lone, T. N.; Nazir, S.	2017	Exclusion reason: Hypospadias;
Glans meatus proportion in hypospadias versus normal: Does marking reference points impact outcome?	Babu, R.	2014	Exclusion reason: Hypospadias
The role of preoperative intra muscular testosterone in improving functional and cosmetic outcomes following hypospadias repair: A prospective randomized study	Babu, R.; Chakravarthi, S.	2018	Exclusion reason: Hypospadias;
Tunica vaginalis flap is superior to inner preputial dartos flap as a waterproofing layer for primary TIP repair in midshaft hypospadias	Babu, R.; Hariharasudhan, S.	2013	Exclusion reason: Hypospadias
Long-term outcome of patients with congenital adrenal hyperplasia due to 21-hydroxylase deficiency	Bachelot, A.; Plu-Bureau, G.; Thibaud, E.; Laborde, K.; Pinto, G.; Samara, D.; Nihoul-Fékété, C.; Kuttenn, F.; Polak, M.; Touraine, P.	2007	Exclusion reason: Adult population
Staged repair of proximal hypospadias: Reporting outcome of staged tubularized autograft repair (STAG)	Badawy, H.; Dawood, W.; Soliman, A. S.; Fahmy, A.; Mahfouz, W.; Moussa, A.; Assem, A.; Aboulfotouh Eid, A.; Elsayed, S.; Gawan, A.; Hanno, A.; Youssef, M.	2020	Exclusion reason: Hypospadias
Posterior hypospadias: Evaluation of a paradigm shift from single to staged repair	Badawy, H.; Orabi, S.; Hanno, A.; Abdelhamid, H.	2018	Exclusion reason: Hypospadias
Staged repair of redo and crippled hypospadias: analysis of outcomes and complications	Badawy, H.; Soliman, A.; Moussa, A.; Youssef, M.; Fahmy, A.; Dawood, W.; Elmesiry, M.; Assem, A.; Elsayed, S.; Abulfotooh Eid, A.; Orabi, S.	2019	Exclusion reason: Hypospadias;
Distal hypospadias repair using the needle point bipolar cutting–coagulation forceps	Bagnara, V.; Giammusso, B.; Castagnetti, M.; Esposito, C.; Bianchi, A.	2020	Exclusion reason: Hypospadias;
Clinical characteristics, socioeconomic factors and COVID-19 were associated with delayed surgery in children with hypospadias: a retrospective study of 4439 cases in a single center	Bai, G.; Liang, F.; Zhao, T.; Deng, F.; Fu, K.; Chen, X.; Li, Z.; Zhang, L.; Jia, W.; Fu, W.; Liu, G.	2022	Exclusion reason: Hypospadias;
The role of preoperative prophylactic antibiotics in hypospadias repair	Baillargeon, E.; Duan, K.; Brzezinski, A.; Jednak, R.; El-Sherbiny, M.	2014	Exclusion reason: Hypospadias;
"Bird‑Wing” abdominal phalloplasty: A novel surgical technique for penile reconstruction	Bajpai, Minu	2013	Exclusion reason: No segregation of intersex conditions;
Necrosis of the ventral penile skin flap: a complication of hypospadias surgery in children	Bakal, Ü; Abeş, M.; Sarac, M.	2015	Exclusion reason: Hypospadias;
Dorsal double-layer dartos flap for preventing fistulae formation in the Snodgrass technique	Bakan, V.; Yildiz, A.	2007	Exclusion reason: Hypospadias;
Use of small intestinal submucosa for corporal body grafting in cases of epispadias and epispadias/exstrophy complex	Ballesteros, N.; Moscardi, P. R. M.; Blachman-Braun, R.; Salvitti, M.; Alam, A.; Castellan, M.; Kozakowski, K.; Gosalbez, R.; Labbie, A.	2019	Exclusion reason: Hypospadias;
Laparoscopic sigmoid vaginoplasty	Balthazar, A.; Zee, R. S.; Lanning, D.; Herndon, C. D. A.	2018	Exclusion reason: Adult population;
Vacuum physiotherapy after first stage buccal mucosa graft (BMG) urethroplasty in children with proximal hypospadias	Bandini, M.; Sekulovic, S.; Spiridonescu, B.; Dangi, A. D.; Krishnappa, P.; Briganti, A.; Salonia, A.; Montorsi, F.; Djinovic, R.	2020	Exclusion reason: Hypospadias;
Prevalence and surgical management of pubic hypertrophy in hypospadias patients: results from a high-volume surgeon	Bandini, M.; Sekulovic, S.; Stanojevic, N.; Spiridonescu, B.; Pesic, V.; Sansalone, S.; Slavkovic, M.; Briganti, A.; Salonia, A.; Montorsi, F.; Djinovic, R.	2019	Exclusion reason: Hypospadias;
Individualized care for patients with intersex (differences of sex development): part 4/5.Considering the Ifs, Whens, and Whats regarding sexual-reproductive system surgery	Bangalore Krishna, K.; Kogan, B. A.; Mazur, T.; Hoebeke, P.; Bogaert, G.; Lee, P. A.	2021	Exclusion reason: Wrong study design;
The proximal hypospadias treatment at the teaching hospital of Treichville (Abidjan)	Bankole Sapin, R.; Nandiolo, R.; Yao, B.; Tambo, F.; Vodi, L.; Mobiot, L.	2007	Exclusion reason: Hypospadias;
Concomitant Repair of Meatal Stenosis and Urethral Fistula Does Not Increase the Risk of Fistula Recurrence Post Hypospadias Surgery	Bar-Yosef, Y.; Ben-Chaim, J.; Ekstein, M.; Ben-David, R.; Savin, Z.; Yossepowitch, O.; Mano, R.; Dekalo, S.	2022	Exclusion reason: Hypospadias;
Correlation Between Primary Hypospadias Repair and Subsequent Urethral Strictures in a Series of 408 Adult Patients	Barbagli, G.; Fossati, N.; Larcher, A.; Montorsi, F.; Sansalone, S.; Butnaru, D.; Lazzeri, M.	2017	Exclusion reason: Hypospadias;
Retrospective Descriptive Analysis of 1,176 Patients With Failed Hypospadias Repair	Barbagli, G.; Perovic, S.; Djinovic, R.; Sansalone, S.; Lazzeri, M.	2010	Exclusion reason: Hypospadias;
Recurrent hypospadias surgery	Barbagli, G.; Sansalone, S.; Djinovic, R.; Lazzeri, M.	2014	Exclusion reason: Hypospadias;
Surgical Repair of Late Complications in Patients Having Undergone Primary Hypospadias Repair during Childhood: A New Perspective	Barbagli, G.; Sansalone, S.; Djinovic, R.; Lazzeri, M.	2012	Exclusion reason: Hypospadias;
Initial experience with 'inverted U' staged buccal mucosa graft (bracka) for hypospadias repair	Barroso Jr, U.; Macedo Jr, A.	2009	Exclusion reason: Hypospadias;
Corporoplasty: A simplified technique for clitoroplasty	Barroso, U.; Massuqueto, E.; Venturini, B. A.; Rosito, T. E.; Villalta, M.; Grajales, L. P. C.	2022	Exclusion reason: Age not reported;
Lower urinary tract symptoms in patients with Mayer-Rokitansky-Kuster-Hauser syndrome after neo-vagina creation by Davydov's procedure	Baruch, Y.; Nale, R.; Parma, M.; Di Fatta, S.; Fedele, L.; Candiani, M.; Salvatore, S.	2020	Exclusion reason: Adult population;
Choosing an ideal vascular cover for Snodgrass repair	Basavaraju, M.; Balaji, D. K.	2017	Exclusion reason: Hypospadias;
Modified McIndoe vaginoplasty for vaginal agenesis	Bashir, S. A.; Rasool, A.; Zargar, H. R.; Zaroo, M. I.; Bijli, A. H.; Farooq, P. U.; Mohsin, M.	2017	Exclusion reason: Hypospadias;
Prophylactic gonadectomy in 46 XY females; Why, where and when?	Basri, N. I.; Soon, C. H.; Ali, A.; Abdul Ghani, N. A.; Zainuddin, A. A.	2021	Exclusion reason: Adult population;
INNOVATIVE MINIMALLY INVASIVE SURGICAL TREATMENT FOR PARTIAL HEMIVAGINAL APLASIA WITH UTERINE AND VAGINAL DUPLICATION. FIRST RUSSIAN EXPERIENCE	Batyrova, Z. K.; Uvarova, E. V.; Chuprynin, V. D.; Kumykova, Z. Kh; Kruglyak, D. A.; Filippova, E. A.; Mamedova, F. Sh; Kostyukov, K. V.; Asaturova, A. V.	2022	Exclusion reason: Paper could not be retrieved;
Dysgerminoma in three patients with Swyer syndrome	Behtash, N.; Zarchi, M. K.	2007	Exclusion reason: Adult population;
A normal baby girl born to a Chinese woman with classical congenital adrenal hyperplasia	Belaramani, K. M.; Wong, L. M.; Kwong, N. S.	2010	Exclusion reason: Adult population;
Long-Term Outcomes of Distal Hypospadias Repair: A Patients' Point Of View	Belgacem, A.; Fourcade, L.; Pelette, R.; Bouchet, E.; Lescure, V.; Bertherat, W.; Spampinato, G.; Alain, J. L.; Descazeaud, A.; Ballouhey, Q.	2020	Exclusion reason: Hypospadias;
Dorsal penile curvature and megameatus intact prepuce hypospadias: A common association in a rare variant of hypospadias	Ben-David, R.; Kupershmidt, A.; Dekalo, S.; Herzberg, H.; Mano, R.; Dubi-Sobol, A.; Ben-Chaim, J.; Bar-Yosef, Y.	2021	Exclusion reason: Hypospadias;
Early Genital Surgery in Disorders/Differences of Sex Development: Patients' Perspectives	Bennecke, E.; Bernstein, S.; Lee, P.; van de Grift, T. C.; Nordenskjöld, A.; Rapp, M.; Simmonds, M.; Streuli, J. C.; Thyen, U.; Wiesemann, C.	2021	Exclusion reason: Wrong intervention;
Resultant hypospadias after epispadias repair in bladder exstrophy patients: A difficult surgical task with high complication rate	Berrettini, A.; Castagnetti, M.; Rigamonti, W.	2011	Exclusion reason: Hypospadias;
Robot-assisted vaginal construction using ileum in a case of Mayer-Rokitansky-Küster-Hauser syndrome	Berry, T.; Tepera, C.; Gur, U.; Fabrizio, M.; Jordan, G.	2008	Exclusion reason: Adult population;
5α-Reductase-2 Deficiency: Clinical Findings, Endocrine Pitfalls, and Genetic Features in a Large Italian Cohort	Bertelloni, S.; Baldinotti, F.; Russo, G.; Ghirri, P.; Dati, E.; Michelucci, A.; Moscuzza, F.; Meroni, S.; Colombo, I.; Sessa, M. R.; Baroncelli, G. I.	2016	Exclusion reason: Wrong outcomes;
Bone Mineral Density in Women Living with Complete Androgen Insensitivity Syndrome and Intact Testes or Removed Gonads	Bertelloni, S.; Meriggiola, M. C.; Dati, E.; Balsamo, A.; Baroncelli, G. I.	2017	Exclusion reason: Wrong study design;
Multicentric experience on double dartos flap protection in tubularized incised plate urethroplasty for distal and midpenile hypospadias	Bertozzi, M.; YildIz, A.; Kamal, B.; Mustafa, M.; Prestipino, M.; Yiǧiter, M.; Al-Darawany, H.; Oral, A.; Nardi, N.; Appignani, A.	2011	Exclusion reason: Hypospadias;
Parental decisional satisfaction after hypospadias repair in the United Kingdom	Bethell, G. S.; Chhabra, S.; Shalaby, M. S.; Corbett, H.; Kenny, S. E.; Godse, A.; Lall, A.; Taghizadeh, A.; Lee, B.; Driver, C.; Keene, D.; Marshall, D.; Murphy, F.; McAndrew, F.; Nicholls, G.; Chandran, H.; Steinbrecher, H.; Evans, K.; McCarthy, L.; Steven, M.; Shenoy, M.; Farrugia, M. K.; Woodward, M.; Flett, M.; Gopal, M.; Godbole, P.; Daniel, R.; Romero, R. M.; Wragg, R.; Manoharan, S.; Grif…	2020	Exclusion reason: Hypospadias;
Salvagestrategien nach Komplikationen der Hypospadiechirurgie	Beuke, M.; Fisch, M.	2007	Exclusion reason: Hypospadias;
[Salvage strategies after complications of hypospadias repair]	Beuke, M.; Fisch, M.	2007	Exclusion reason: Hypospadias;
Outcomes in distal hypospadias	Bălănescu, R. N.; Laura, N.; Laura, B.; Andreea, M.	2015	Exclusion reason: Hypospadias;
Long term follow up of proximal hypospadias repair-urethral stricture should be excluded in adults who present with epididymo-orchitis	Bhandarkar, K. P.; Kittur, D. H.; Patil, S. V.; Jadhav, S. S.	2018	Exclusion reason: Hypospadias;
Long-term outcomes of sigmoid vaginoplasty in patients with disorder of sexual development - our experience	Bhaskar, V.; Sinha, R. J.; Mehrotra, S.; Mehrotra, C. N.; Singh, V.	2018	Exclusion reason: Adult population;
Extended Urethral Mobilization in Incised Plate Urethroplasty for Severe Hypospadias: A Variation in Technique to Improve Chordee Correction	Bhat, A.	2007	Exclusion reason: Hypospadias;
Correction of penile torsion by mobilization of urethral plate and urethra	Bhat, A.; Bhat, M. P.; Saxena, G.	2009	Exclusion reason: Hypospadias;
Double breasting spongioplasty in tubularized/tubularized incise plate urethroplasty: A new technique	Bhat, A.; Bhat, M.; Kumar, R.	2017	Exclusion reason: Hypospadias;
Comparison of variables affecting the surgical outcomes of tubularized incised plate urethroplasty in adult and pediatric hypospadias	Bhat, A.; Bhat, M.; Kumar, V.; Kumar, R.; Mittal, R.; Saksena, G.	2016	Exclusion reason: Hypospadias;
Bhat's modifications of Glassberg–Duckett repair to reduce complications in management severe hypospadias with curvature	Bhat, A.; Bhat, M.; Sabharwal, K.; Kumar, R.	2017	Exclusion reason: Hypospadias;
Preputial reconstruction and tubularized incised plate urethroplasty in proximal hypospadias with ventral penile curvature	Bhat, A.; Gandhi, A.; Saxena, G.; Choudhary, G. R.	2010	Exclusion reason: Hypospadias;
Outcome of tubularized incised plate urethroplasty with spongioplasty alone as additional tissue cover: A prospective study	Bhat, A.; Sabharwal, K.; Bhat, M.; Saran, R.; Singla, M.; Kumar, V.	2014	Exclusion reason: Hypospadias;
Correlation of severity of penile torsion with type of hypospadias & ventral penile curvature and their management	Bhat, A.; Sabharwal, K.; Bhat, M.; Singla, M.; Upadhaya, R.; Kumar, V.	2015	Exclusion reason: Hypospadias;
Incised plate urethroplasty in perineal and perineo-scrotal hypospadias	Bhat, A.; Singla, M.; Bhat, M.; Sabharwal, K.; Upadhaya, R.; Kumar, V.	2015	Exclusion reason: Hypospadias;
Successful surgical correction of true diphallia, scrotal duplication, and associated hypospadias	Bhat, H. S.; Sukumar, S.; Nair, T. B.; Saheed, C. S. M.	2006	Exclusion reason: Correction of urinary incontinence;
Tunica vaginalis flap repair for urethrocutaneous fistulae	Bhat, S.; Nair, C.; Shetty, S.; Paul, F.	2019	Exclusion reason: Hypospadias;
Preputial reconstruction with distal hypospadias repair	Bhatti, A. Z.; Naveed, M.; Adeniran, A.; Ingelfield, C. J.	2007	Exclusion reason: Hypospadias;
Outcome of snodgrass urethroplasty in Distai and mid-penile hypospadias	Bhutta, M. R.	2019	Exclusion reason: Hypospadias;
Creation of a Neovagina by Laparoscopic Modified Davydov Vaginoplasty in Patients with Partial Androgen Insensitivity Syndrome	Bianchi, S.; Berlanda, N.; Brunetti, F.; Bulfoni, A.; Ferrero Caroggio, C.; Fedele, L.	2017	Exclusion reason: Adult population;
Creation of a neovagina in Rokitansky syndrome: comparison between two laparoscopic techniques	Bianchi, S.; Frontino, G.; Ciappina, N.; Restelli, E.; Fedele, L.	2011	Exclusion reason: Adult population;
New method for early evaluation of clitoris innervation using clitoro-perineal reflex after feminizing genitoplasty in early childhood: a pilot-study	Bidault, V.; Botto, N.; Paye-Jaouen, A.; Leger, J.; Josset-Raffet, É; Martinerie, L.; Peycelon, M.; El-Ghoneimi, A.	2021	Exclusion reason: No segregation by age;
Comparison of dartos flap and dartos flap plus spongioplasty to prevent the formation of fistulae in the snodgrass technique	Bilici, S.; Sekmenli, T.; Gunes, M.; Gecit, I.; Bakan, V.; Isik, D.	2011	Exclusion reason: Hypospadias;
Should we question early feminizing genitoplasty for patients with congenital adrenal hyperplasia and XX karyotype?	Binet, A.; Lardy, H.; Geslin, D.; Francois-Fiquet, C.; Poli-Merol, M. L.	2016	Exclusion reason: Wrong intervention;
A comparative study of two techniques of urethroplasty in repair of distal penile hypospadias	Biswas, S.; Haldar, S.; Ghosh, D.; Das, S.	2009	Exclusion reason: Hypospadias;
Testicular function and physical outcome in young adult males diagnosed with idiopathic 46 XY disorders of sex development during childhood	Blanc, T.; Ayedi, A.; El-Ghoneimi, A.; Abdoul, H.; Aigrain, Y.; Paris, F.; Sultan, C.; Carel, J. C.; Léger, J.	2011	Exclusion reason: Wrong intervention;
Double-face preputial island flap revisited: is it a reliable one-stage repair for severe hypospadias?	Blanc, T.; Peycelon, M.; Siddiqui, M.; Muller, C.; Paye-Jaouen, A.; El-Ghoneimi, A.	2021	Exclusion reason: Hypospadias;
Management of urethral fistula after hypospadias repair with particular reference to purse-string sutures: a 24-year review	Bloesch, S.; Misra, D.; Mohd-Amin, A. T.	2022	Exclusion reason: Hypospadias;
Persistent mullerian duct syndrome with transverse testicular ectopia	Boleken, M. E.; Kaya, M.; Güran, S.; Memetoǧlu, M. E.; Kanmaz, T.; Yücesan, S.	2007	Exclusion reason: (Gonadectomy not recommended) rational of malignancy;
Uterine didelphys, obstructed hemivagina, and ipsilateral renal agenesis: presentation and management	Bolonduro, O.; Raju, R.; Abuzeid, O.; Ashraf, M.; Abuzeid, M. I.	2015	Exclusion reason: Adult population;
Combination of clonidine‐bupivacaine in caudal epidural anesthesia for hypospadias surgery in children: prospective, randomized, blind study	Bonisson, A. C. M.; Fernandes, M. L.; Araújo, G. F.; Vieira, F. E.; Noronha, L. M.; Gomez, R. S.	2019	Exclusion reason: Hypospadias;
Fire in the Operating Room During Hypospadias Repair	Boscarelli, A.; Frediani, S.; Ceccanti, S.; Cervellone, A.; Pesce, M. V.; Cozzi, D. A.	2017	Exclusion reason: Hypospadias;
Impaired sexual activity in male adults with partial androgen insensitivity	Bouvattier, Claire; Mignot, Brigitte; Lefèvre, Hervé; Morel, Yves; Bougnères, Pierre	2006	Exclusion reason: Age not reported;
Preservation of müllerian structures with laparoscopic management of intra-abdominal testes in persistent müllerian duct syndrome	Bowen, D. K.; Matulewicz, R. S.; Gong, E. M.	2016	Exclusion reason: Adult population;
Prospective Evaluation of Feminizing Genitoplasty Using Partial Urogenital Sinus Mobilization for Congenital Adrenal Hyperplasia	Braga, L. H. P.; Lorenzo, A. J.; Tatsuo, E. S.; Silva, I. N.; Pippi Salle, J. L.	2006	Exclusion reason: No segregation by age;
Outcome Analysis of Severe Chordee Correction Using Tunica Vaginalis as a Flap in Boys With Proximal Hypospadias	Braga, L. H. P.; Pippi Salle, J. L.; Dave, S.; Bagli, D. J.; Lorenzo, A. J.; Khoury, A. E.	2007	Exclusion reason: Hypospadias;
Comparative Analysis of Tubularized Incised Plate Versus Onlay Island Flap Urethroplasty for Penoscrotal Hypospadias	Braga, L. H. P.; Pippi Salle, J. L.; Lorenzo, A. J.; Skeldon, S.; Dave, S.; Farhat, W. A.; Khoury, A. E.; Bagli, D. J.	2007	Exclusion reason: Hypospadias;
Cause and Effect versus Confounding—Is There a True Association between Caudal Blocks and Tubularized Incised Plate Repair Complications?	Braga, L. H.; Jegatheeswaran, K.; McGrath, M.; Easterbrook, B.; Rickard, M.; DeMaria, J.; Lorenzo, A. J.	2017	Exclusion reason: Hypospadias;
Is statistical significance sufficient? Importance of interaction and confounding in hypospadias analysis	Braga, L. H.; Lorenzo, A. J.; Suoub, M.; Bägli, D. J.	2010	Exclusion reason: Hypospadias;
Total urogenital sinus mobilization in the repair of ambiguous genitalia in children with congenital adrenal hyperplasia	Braga, L. H.; Silva, I. N.; Tatsuo, E. S.	2005	Exclusion reason: Paper could not be retrieved;
Lipomatous nevus and urethral caruncle mistaken for ambiguous genitalia in a female infant	Brasileiro, L. F.; Dias Pereira, L. A. V.; Miranda, M. L.; De Freitas, L. L. L.; Marques-De-Faria, A. P.; Maciel-Guerra, A. T.; Guerra-Junior, G.	2016	Exclusion reason: Wrong patient population;
Parental home removal of urethral catheters after urological surgery—a prospective benchmarking study	Braungart, S.; Goyal, A.	2019	Exclusion reason: Hypospadias;
Gender assignment and medical history of individuals with different forms of intersexuality: Evaluation of medical records and the patients' perspective	Brinkmann, L.; Schuetzmann, K.; Richter-Appelt, H.	2007	Exclusion reason: Adult population;
Treatment experiences of subjects with intersexuality. Results from the Hamburg intersex study	Brinkmann, L.; Schweizer, K.; Richter-Appelt, H.	2007	Exclusion reason: Adult population;
2-octyl cyanoacrylate hypospadias repair dressing: a retrospective, controlled comparison	Brockway, W. J.; Bradsher, A. J.; Hook, J. E.; Patel, A. S.; Zamilpa, I.; Canon, S. J.	2019	Exclusion reason: Hypospadias;
Neovagina creation in vaginal agenesis: development of a new laparoscopic Vecchietti-based procedure and optimized instruments in a prospective comparative interventional study in 101 patients	Brucker, Sara Y.; Gegusch, Michaela; Zubke, Wolfgang; Rall, Katharina; Gauwerky, Johannes F.; Wallwiener, Diethelm	2008	Exclusion reason: Adult population;
Dysgerminoma in a Prepubertal Girl with Complete 46XY Gonadal Dysgenesis: Case Report and Review of the Literature	Bumbulienė, Ž; Varytė, G.; Geimanaitė, L.	2020	Exclusion reason: (Gonadectomy recommended) rationale of malignancy;
Laparoscopy in the Surgical Treatment of Disorders of Sexual Development	Burgmeier, C.; Leriche, C.	2016	Exclusion reason: No segregation by age;
Long-term outcome of vaginal reconstruction: Comparing techniques and timing	Burgu, B.; Duffy, P. G.; Cuckow, P.; Ransley, P.; Wilcox, D. T.	2007	Exclusion reason: No segregation by age;
Outcome of stented versus unstented mid-shaft to distal hypospadias repair	Burki, T.; Al Hams, A.; Nazer, A.; Mojallid, A.; Abasher, A.; Jamalalail, Y.; Al Modhen, F.; Al Shammari, A.	2022	Exclusion reason: Hypospadias;
Results of distal hypospadias repair after pediatric urology fellowship training: A comparison of junior surgeons with their mentor	Bush, N. C.; Barber, T. D.; Dajusta, D.; Prieto, J. C.; Ziada, A.; Snodgrass, W.	2016	Exclusion reason: Hypospadias
Age does not impact risk for urethroplasty complications after tubularized incised plate repair of hypospadias in prepubertal boys	Bush, N. C.; Holzer, M.; Zhang, S.; Snodgrass, W.	2013	Exclusion reason: Hypospadias;
Pre-incision urethral plate width does not impact short-term Tubularized Incised Plate urethroplasty outcomes	Bush, N. C.; Snodgrass, W.	2017	Exclusion reason: Hypospadias;
Glans size is an independent risk factor for urethroplasty complications after hypospadias repair	Bush, N. C.; Villanueva, C.; Snodgrass, W.	2015	Exclusion reason: Hypospadias;
Hyperbaric oxygen therapy improves oral graft take in hypospadias staged tubularized autograft reoperations	Bush, N.; Snodgrass, W.	2019	Exclusion reason: Hypospadias;
The use of tissue expander in the management of staged proximal hypospadias repair: Report of case	��akmak, M.; Vargel, I.; Soyer, T.; ��avu_�o_�lu, T.; Yazici, I.; Hancerlio_ullari, �; T�rkmen, F.; Karakaya, E. I.	2012	Exclusion reason: Hypospadias;
Penile repair in patients with epispadias-exstrophy complex-can we prevent resultant hypospadias?	Caione, P.; Nappo, S. G.; Matarazzo, E.; Aloi, I. P.; Lais, A.	2013	Exclusion reason: Hypospadias;
Hypospadias and the Use of the Ages and Stages Questionnaire to Evaluate Neurodevelopmental Status of Boys with Hypospadias	Cakmak, M.; Gollu, G.; Ates, U.; Ergun, E.; Khanmammadov, F.; Sozduyar, S.; Telli, O.; Kose, K.; Dilsiz, H.; Cakmak, A.; Kapci, E. G.; Kucuker, S.; Oner, O.; Bingol-Kologlu, M.; Yagmurlu, A.; Uslu, R. I.	2022	Exclusion reason: Hypospadias;
Rapid intraoperative tissue expansion with Foley catheter in a challenging cripple Hypospadias	Cakmak, M.; Gollu, G.; Kucuk, G.; Bahadir, B.	2015	Exclusion reason: Hypospadias;
Long-Term Psychosexual and Anatomical Outcome after Vaginal Dilation or Vaginoplasty: A Comparative Study	Callens, N.; De Cuypere, G.; Wolffenbuttel, K. P.; Beerendonk, C. C. M.; van der Zwan, Y. G.; van den Berg, M.; Monstrey, S.; Van Kuyk, M. E.; De Sutter, P.; Dessens, A. B.; Cools, M.; Hoebeke, P.; Van Hoecke, E.; Weyers, S.; Van Hoorde, B.; Stockman, S.; Roelens, K.; T'Sjoen, G.; Drop, S. L. S.; Madern, G. C.; Laven, J. S. E.; ten Kate-Booij, M. J.; Bolt, H. M.; van Kuyk, M.; Otten, B. J.; Claas…	2012	Exclusion reason: Adult population;
Do surgical interventions influence psychosexual and cosmetic outcomes in women with disorders of sex development?	Callens, N.; van der Zwan, Y. G.; Drop, S. L.; Cools, M.; Beerendonk, C. M.; Wolffenbuttel, K. P.; Dessens, A. B.	2012	Exclusion reason: Adult population;
Do Surgical Interventions Influence Psychosexual and Cosmetic Outcomes in Women with Disorders of Sex Development?	Callens, Nina; van der Zwan, Yvonne G.; Drop, Stenvert L. S.; Cools, Martine; Beerendonk, Catharina M.; Wolffenbuttel, Katja P.; Dessens, Arianne B.	2012	Exclusion reason: Duplicate;
Laparoscopic approach for gonadectomy in pediatric patients with intersex disorders	Calvo, A.; Escolino, M.; Settimi, A.; Roberti, A.; Caprio, M. G.; Esposito, C.	2016	Exclusion reason: Wrong study design;
Bladder after total urogenital mobilization for congenital adrenal hyperplasia and cloaca--does it behave the same?	Camanni, D.; Zaccara, A.; Capitanucci, M. L.; Mosiello, G.; Iacobelli, B. D.; De Gennaro, M.	2009	Exclusion reason: Hypospadias;
Hypospadias repair with onlay preputial graft: a 25-year experience with long-term follow-up	Cambareri, G. M.; Yap, M.; Kaplan, G. W.	2016	Exclusion reason: Hypospadias;
Re: surgical outcome in children undergoing hypospadias repair under caudal epidural vs penile block	Canning, D. A.	2013	Exclusion reason: Hypospadias;
Comparative analysis of perioperative prophylactic antibiotics in prevention of surgical site infections in stented, distal hypospadias repair	Canon, S. J.; Smith, J. C.; Sullivan, E.; Patel, A.; Zamilpa, I.	2021	Exclusion reason: Hypospadias;
46,XY pure gonadal dysgenesis: clinical presentations and management of the tumor risk	Capito, C.; Leclair, M. D.; Arnaud, A.; David, A.; Baron, S.; Corradini, N.; Héloury, Y.	2011	Exclusion reason: (Gonadectomy recommended) rationale of malignancy;
An XX male with an intratubular undifferentiated germ cell neoplasia	Carcavilla, A.; Alonso, M.; Ezquieta, B.; García-Galloway, E.; Barrio, R.; Nistal, M.	2008	Exclusion reason: Wrong intervention;
Surgical treatment of complete penile duplication	Carvalho, A. P.; Ramires, R.; Soares, J.; Carvalho, L. F.; Filinto, M.	2008	Exclusion reason: Correction of urinary incontinence;
A case of hypospadias, anterior and posterior urethral valves	Carvell, J.; Mulik, R.	2013	Exclusion reason: Hypospadias;
Dermal regeneration sheet Integra® in management of recurrent Urethrocutaneous fistula after hypospadias surgery	Casal-Beloy, I.; Somoza Argibay, I.; García González, M.; García-Novoa, M. A.; Míguez Fortes, L. M.; Dargallo Carbonell, T.	2019	Exclusion reason: Hypospadias;
Management of recurrent urethrocutaneous fistula after hypospadias surgery in pediatric patients: initial experience with dermal regeneration sheet Integra	Casal-Beloy, I.; Somoza Argibay, I.; García-González, M.; García-Novoa, A. M.; Míguez Fortes, L.; Blanco, C.; Dargallo Carbonell, T.	2017	Exclusion reason: Hypospadias;
Distal Urethral Advance and Glanduloplasty (DUAGPI) for Distal Hypospadias: A 15 Years Experience	Casal-Beloy, I.; Varela, S. R.; García-González, M.; Argibay, I. S.	2022	Exclusion reason: Hypospadias;
180° congenital penile torsion with distal hypospadias mistaken for an epispadias: Optimal outcome with tubularized incised plate urethroplasty and dartos flap rotation	Cassell, A.; Jalloh, M.; Mbodji, M. M.; Ndoye, M.; Labou, I.; Niang, L.; Diallo, Y.; Diallo, A.; Gueye, S. M.	2019	Exclusion reason: Hypospadias;
Single-repair for primary proximal hypospadias. Lessons learned after 196 primary repairs	Castañón, M.; Prat-Ortells, J.; García-Aparicio, L.; Martín-Solé, O.; Correa, J.; Muñoz, E.	2019	Exclusion reason: Hypospadias;
Our experience in the treatment of proximal hypospadias in a single surgical intervention	Castañón, M.; Prat, J.; Muñoz, M. E.; Cáceres, F.; Perich, E.; Ribó, J. M.	2009	Exclusion reason: Hypospadias;
The influence of perioperative factors on primary severe hypospadias repair	Castagnetti, M.; El-Ghoneimi, A.	2011	Exclusion reason: Hypospadias;
Aptness and complications of labial mucosa grafts for the repair of anterior urethral defects in children and adults: Single centre experience with 115 cases	Castagnetti, M.; Rigamonti, W.	2009	Exclusion reason: Hypospadias;
Primary severe hypospadias: Comparison of reoperation rates and parental perception of urinary symptoms and cosmetic outcomes among 4 repairs	Castagnetti, M.; Zhapa, E.; Rigamonti, W.	2013	Exclusion reason: Hypospadias;
Treatment of proximal hypospadias in one single surgical stage	Castanon Garcia-Alix, M.; Prat Ortells, J.; Muñoz Fernández, M. E.; Cáceres Aucatoma, F.; Ribó Cruz, J. M.	2009	Exclusion reason: Hypospadias;
Original Koyanagi urethroplasty versus modified Hayashi technique: Outcome in 57 patients	Catti, M.; Lottmann, H.; Babloyan, S.; Lortat-Jacob, S.; Mouriquand, P.	2009	Exclusion reason: Hypospadias;
Hypospadias: clinical approach, surgical technique and long-term outcome	Ceccarelli, P. L.; Lucaccioni, L.; Poluzzi, F.; Bianchini, A.; Biondini, D.; Iughetti, L.; Predieri, B.	2021	Exclusion reason: Hypospadias;
Flap versus graft 2-stage repair of severe hypospadias with chordee. Flap repair	Cendron, M.	2015	Exclusion reason: Hypospadias;
The correlation between preputial blood flow and microvessel density in distal hypospadias: A prospective clinical study	Ceyhan, L.; Cagri Savas, M.; Baspinar, S.; Duman, L.; Büyükyavuz, B. I.	2014	Exclusion reason: Hypospadias;
Persistent müllerian duct syndrome with torsion of a transverse testicular ectopia: First reported case	Chaabane, W.; Jarboui, L.; Sahnoun, A.; Daoud, E.; Hadjsliman, M.; Fakhfekh, H.; Bahloul, A.; Mhiri, M. N.	2010	Exclusion reason: Age not reported;
Does Excision of Mullerian Structures Jeopardize Testicular Growth and Function in Persistent Mullerian Duct Syndrome (PMDS): a Single Center Experience	Chakraborty, G.; Acharya, S. K.; Sugandhi, N.; Bagga, D.; Srivastav, S.; Jadhav, A. K.	2020	Exclusion reason: No segregation by age;
Dorsal vertical island flap urethroplasty in children with hypospadias: A single center's experience 75 patients	Chalapathi, G.; Ramaiah, K. S.; Veeraswamy, J.	2019	Exclusion reason: Hypospadias;
Distal hypospadias repair in infants without a postoperative stent	Chalmers, D. J.; Siparsky, G. L.; Wiedel, C. A.; Wilcox, D. T.	2015	Exclusion reason: Hypospadias;
Urinary Incontinence - An Unusual Indication for Early Vaginoplasty in Late Presenting Congenital Adrenal Hyperplasia	Chan, B. K. Y.; Turnock, R. R.; McAndrew, H. F.	2013	Exclusion reason: Correction of urinary incontinence;
Vaginoplasty with an Autologous Buccal Mucosa Fenestrated Graft in Two Patients with Vaginal Agenesis: A Multidisciplinary Approach and Literature Review	Chan, J. L.; Levin, P. J.; Ford, B. P.; Stanton, D. C.; Pfeifer, S. M.	2017	Exclusion reason: Adult population;
Parental perspectives on decision-making about hypospadias surgery	Chan, K. H.; Panoch, J.; Carroll, A.; Wiehe, S.; Downs, S.; Cain, M. P.; Frankel, R.	2019	Exclusion reason: Hypospadias;
Challenging proximal hypospadias repairs: An evolution of technique for two stage repairs	Chan, Y. Y.; D'Oro, A.; Yerkes, E. B.; Rosoklija, I.; Balmert, L. C.; Lindgren, B. W.; Gong, E. M.; Liu, D. B.; Johnson, E. K.; Chu, D. I.; Cheng, E. Y.	2021	Exclusion reason: Hypospadias;
Single-stage repair of hypospadias using longitudinal dorsal island flap: Single-surgeon experience with 102 cases	Chandrasekharam, V. V. S.	2013	Exclusion reason: Hypospadias;
Temporary re-catheterization as a treatment for early fistulas after hypospadias repair	Chandrasekharam, V. V. S.	2016	Exclusion reason: Hypospadias;
Single-stage salvage urethroplasty for failed distal hypospadias: comparison of Mathieu and grafted tubularised incised plate repairs	Chandrasekharam, V. V. S.; Babu, R.	2022	Exclusion reason: Hypospadias;
Soft tissue covers in hypospadias surgery: Is tunica vaginalis better than dartos flap?	Chandrasekharam, V. V. S.; Jayaram, Harish; Dhua, Anjan K.; Aggarwal, Satish K.; Sinha, Shandip; Ratan, Simmi K.	2012	Exclusion reason: Hypospadias;
The adolescent glans penis: Functional and aesthetic issues following childhood hypospadias repair	Chang, C.; Reifsnyder, J. E.; Fahmy, A. G.; Hanna, M. K.	2021	Exclusion reason: Hypospadias;
Management of ischemic tissues and skin flaps in Re-Operative and complex hypospadias repair using vasodilators and hyperbaric oxygen	Chang, C.; White, C.; Katz, A.; Hanna, M. K.	2020	Exclusion reason: Hypospadias;
Use of double pigtail stent in hypospadias surgery	Chang, P. C. Y.; Yeh, M. L.; Chao, C. C.; Chang, C. J.	2011	Exclusion reason: Hypospadias;
Application of dorsal inlay urethroplasty with inner prepuce graft for hypospadias with narrow urethral platera clinical randomized controlled trial	Changpei, L.; Wei, Z.; Fan, X.; Qi, Z.; Mowen, Y.; Yanxing, C.; Yunli, B.	2021	Exclusion reason: Retracted;
Urinary Symptom Nonresponse ("LUTS Failure") after Urethroplasty: Incidence and Associations	Chapman, D. W.; Bekkema, J.; Rourke, K.	2021	Exclusion reason: Hypospadias;
Regenerative urethroplasty in reoperative hypospadias: Buried strip principle revisited	Chatterjee, Uday S.; Chatterjee, Subir K.	2012	Exclusion reason: Hypospadias;
Extended ulaanbaatar procedure with preputial skin graft for proximal hypospadias	Chatterjee, Uday; Basak, Dhananjay	2022	Exclusion reason: Hypospadias;
Tubularisation in hypospadias repair: Is it essential or necessary?	Chatterjee, Uday; Basu, Ashoke; Bhaumik, K.; Mitra, Debashis	2022	Exclusion reason: Hypospadias;
Complete longitudinal vaginal septum resection. Description of a bloodless new technique	Chatzipapas, I.; Zacharakis, D.; Michala, L.; Grigoriadis, T.; Antsaklis, P.; Protopapas, A.	2016	Exclusion reason: Adult population;
Long-Term Followup and Comparison Between Genotype and Phenotype in 29 Cases of Complete Androgen Insensitivity Syndrome	Cheikhelard, A.; Morel, Y.; Thibaud, E.; Lortat-Jacob, S.; Jaubert, F.; Polak, M.; Nihoul-Fekete, C.	2008	Exclusion reason: Hypospadias;
Surgery Is Not Superior to Dilation for the Management of Vaginal Agenesis in Mayer-Rokitansky-Küster-Hauser Syndrome: A Multicenter Comparative Observational Study in 131 Patients	Cheikhelard, Alaa; Bidet, Maud; Baptiste, Amandine; Viaud, Magali; Fagot, Christine; Khen-Dunlop, Naziha; Louis-Sylvestre, Christine; Sarnacki, Sabine; Touraine, Philippe; Elie, Caroline; Aigrain, Yves; Polak, Michel	2019	Exclusion reason: Adult population;
Effects of oral testosterone undecanoate treatment for severe hypospadias	Chen, C.; Gong, C. X.; Zhang, W. P.	2015	Exclusion reason: Hypospadias;
The Effect of Staged Transverse Preputial Island Flap Urethroplasty for Proximal Hypospadias with Severe Chordee	Chen, C.; Yang, T. Q.; Chen, J. B.; Sun, N.; Zhang, W. P.	2016	Exclusion reason: Hypospadias;
[Modified Mathieu urethroplasty for failed hypospadias repair]	Chen, J. B.; Yang, T. Q.; Luo, Y. G.; Wang, H.; Tang, X. M.	2013	Exclusion reason: Hypospadias;
Gonadectomy in patients with disorder of sexual development	Chen, K. T.; Tai, Y. S.; Chiang, I. N.; Chang, H. C.; Huang, K. H.	2018	Exclusion reason: No segregation by age;
Prefabricated skin tube of autologous tissue in the repair and reconstruction of urethra	Chen, L. Z.	2009	Exclusion reason: Hypospadias;
Staged Buccal Mucosa Graft Urethroplasty for Proximal Hypospadias in Children: A Short- To Mid-Term Follow-Up Retrospective Study	Chen, S.; Li, Y.; Ma, N.; Wang, W.; Xu, L.; Yang, Z.	2021	Exclusion reason: Hypospadias;
Scrotal septal flap and two-stage operation for complex hypospadias: A retrospective study	Chen, S.; Yang, Z.; Ma, N.; Wang, W. X.; Xu, L. S.; Liu, Q. Y.; Li, Y. Q.	2021	Exclusion reason: Hypospadias;
Combined buccal mucosal graft and scrotal flap for reconstruction of urethra in primary hypospadias repair	Chen, W.; Li, S.; Li, Y.; Li, Q.	2009	Exclusion reason: Hypospadias;
One stage repair of hypospadias using meatal-based flap overlapping with buccal mucosal graft	Chen, W.; Li, S.; Li, Y.; Yang, M.; Li, Q.	2006	Exclusion reason: Hypospadias;
Factors associated with delayed pediatric hypospadias surgery in Taiwan: A population-based, nationwide analysis	Chen, Y. F.; Huang, W. Y.; Chen, S. C.; Guo, Y. J.; Lan, C. F.; Liu, S. H.; Huang, K. H.	2013	Exclusion reason: Hypospadias;
Modification of the Koyanagi Technique for the Single-Stage Repair of Proximal Hypospadias	Chen, Y.; Zhang, J.; Ji, C.; Liang, W.; Pan, S.; Wu, B.	2016	Exclusion reason: Hypospadias;
Swyer syndrome with seminoma: Laparoscopic bilateral gonad resection	Chen, Z.; Wei, Z.; Zhao, W.; Wang, J.; Shen, G.; He, C.; Chen, Y.	2015	Exclusion reason: Adult population;
Fasciocutaneous foreskin twin flaps in hypospadias repair: Reconstructing a functional penis with freestyle design	Cheng, C.; Zhou, Y.; Cheng, K.; Zhang, Y.; Ma, S.; Liu, Y.	2023	Exclusion reason: Hypospadias;
Objective and subjective sexual outcomes in adult patients after hypospadias repair performed in childhood	Chertin, B.; Natsheh, A.; Ben-Zion, I.; Prat, D.; Kocherov, S.; Farkas, A.; Shenfeld, O. Z.	2013	Exclusion reason: Hypospadias;
A comparative study of distal hypospadias repair combined with preputioplasty vs repair using conventional circumcision technique	Chhabra, A.; Thakur, D.; Khichy, S.; Nazki, S.	2022	Exclusion reason: Hypospadias;
Tissue-preserving feminizing clitoroplasty: A preliminary report	Chia, W. Y.	2007	Exclusion reason: No segregation by age;
Bladder Mucosal Graft Vaginoplasty: A Case Report	Chiaramonte, C.; Vestri, E.; Tripi, F.; Giannone, A. G.; Cimador, M.; Cataliotti, F.	2018	Exclusion reason: Wrong patient population;
Descriptive profile outcomes between closed and open drainage systems following urethroplasty	Chiengkriwate, P.; Chamnanniam, W.; Ketwilai, N.	2015	Exclusion reason: Hypospadias;
New head-mounted miniaturized microscope in hypospadia surgical correction	Chiummariello, S.; Arleo, S.; Rizzo, I.; Monarca, C.; Dessy, L. A.; Scuderi, N.; Alfano, C.	2013	Exclusion reason: Hypospadias;
Correction of problematic hypospadias with dartos fascia-reinforced flap and slanted incision of fistula	Choi, D. S.; Lee, J. W.; Yang, J. D.; Chung, H. Y.; Cho, B. C.; Byun, J. S.; Choi, K. Y.	2013	Exclusion reason: Hypospadias;
Nerve stimulation guided bilateral pudendal nerve block versus landmark-based caudal block for hypospadias repair in young children: a prospective, randomized, pragmatic trial	Choudhry, D. K.; Heredia, L.; Brenn, B. R.; Brown, M.; Carvalho, N. F.; Whaley, M. C.; Shaik, S. S.; Hagerty, J. A.; Bani Hani, A.	2022	Exclusion reason: Hypospadias;
Quality Assessment of Hypospadias Repair with Emphasis on Techniques Used and Experience of Pediatric Urologic Surgeons	Chrzan, R.; Dik, P.; Klijn, A. J.; de Jong, T. P. V. M.	2007	Exclusion reason: Hypospadias;
Single penile incision for combined hypospadias and inguinal surgery: A comparative study	Chua, M. E.; Alqarni, N.; Ming, J. M.; Alyami, F.; Dos Santos, J.; Lopes, R. I.; Farhat, W. A.; Koyle, M. A.	2017	Exclusion reason: Hypospadias;
Complexities of gender assignment in 17β-hydroxysteroid dehydrogenase type 3 deficiency: is there a role for early orchiectomy?	Chuang, J.; Vallerie, A.; Breech, L.; Saal, H. M.; Alam, S.; Crawford, P.; Rutter, M. M.	2013	Exclusion reason: (Gonadectomy not recommended) rational of malignancy;
Assessment of the effect of urethral plate width on outcome of hypospadias repair	Chukwubuike, K. E.; Obianyo, N. E. N.; Ekenze, S. O.; Ezomike, U. O.	2019	Exclusion reason: Hypospadias;
Transverse testicular ectopia associated with persistent Müllerian duct syndrome treated by transseptal orchiopexy A case report	Chung, H. S.; Kim, S. O.; Yu, H. S.; Kim, S. S.; Kwon, D. D.	2018	Exclusion reason: Not elective intervention;
Risk factors for the development of urethrocutaneous fistula after hypospadias repair: A retrospective study	Chung, J. W.; Choi, S. H.; Kim, B. S.; Chung, S. K.	2012	Exclusion reason: Hypospadias;
Penile length is a very important factor for cosmesis, function and psychosexual development in patients affected by hypospadias: Results from a long-term longitudinal cohort study	Ciancio, F.; Russo, G. L.; Innocenti, A.; Portincasa, A.; Parisi, D.; Mondaini, N.	2015	Exclusion reason: Hypospadias;
Modified Hinderer's Technique for Serious Proximal Hypospadias with Ventral Curvature: Outcomes and Our Experience	Ciftci, I.; Gunduz, M.; Sekmenli, T.	2019	Exclusion reason: Hypospadias;
Coverage of urethroplasty in pediatric hypospadias: Randomized comparison between different flaps	Cimador, M.; Pensabene, M.; Sergio, M.; Catalano, P.; de Grazia, E.	2013	Exclusion reason: Hypospadias;
5α-Reductase-2 deficiency: is gender assignment recommended in infancy? Two case-reports and review of the literature	Cocchetti, C.; Ristori, J.; Mazzoli, F.; Prunas, A.; Bertelloni, S.; Magini, A.; Vignozzi, L.; Maggi, M.; Fisher, A. D.	2020	Exclusion reason: (Gonadectomy not recommended) rational of malignancy;
Androgen insensitivity syndrome as a cause of primary amenorrhea	Cochs, B.; Costa, L.; Martí, L.; Guitart, M.; Cos, R.; Abad, C.; Gabau, E.; Canet, Y.	2011	Exclusion reason: Paper could not be retrieved;
Epidemiological profile of hypospadias in the Bragantina region of the state of São Paulo, Brazil	Conrado, M. A. V.; Conrado, A. L. V.; Silva, C.; Silvestre, D.; Izzo, P.	2019	Exclusion reason: Hypospadias;
Children undergoing outpatient complex penile surgery and hypospadias repair may not require opioid analgesics	Cornwell, L. B.; Campbell, P. C.; Ewing, E.; Swords, K. A.	2022	Exclusion reason: Hypospadias;
DSD due to 5α-reductase 2 deficiency - From diagnosis to long term outcome	Costa, E. F.; Domenice, S.; Sircili, M.; Inacio, M.; Mendonca, B.	2012	Exclusion reason: Wrong study design;
Does parental opinion differ from the health care team regarding cosmesis after hypospadias repair?	Costa, E.; Fraga, J. C.; Salle, J. P.; Rosito, N.	2021	Exclusion reason: Hypospadias;
Gonadoblastoma in patients with 45,X/46,XY mosaicism: A 16-year experience	Coyle, D.; Kutasy, B.; Han Suyin, K.; Antao, B.; Lynch, S. A.; McDermott, M. B.; O'Connell, S. M.; Quinn, F.	2016	Exclusion reason: (Gonadectomy recommended) rationale of malignancy;
Results from a pediatric surgical centre justify early intervention in disorders of sex development	Crawford, J. M.; Warne, G.; Grover, S.; Southwell, B. R.; Hutson, J. M.	2009	Exclusion reason: No segregation by age;
Vaginal aplasia and reconstruction	Creatsas, G.; Deligeoroglou, E.	2010	Exclusion reason: Adult population;
Creation of a neovagina after Creatsas modification of Williams vaginoplasty for the treatment of 200 patients with Mayer-Rokitansky-Kuster- Hauser syndrome	Creatsas, G.; Deligeoroglou, E.; Christopoulos, P.	2010	Exclusion reason: Adult population;
Long-term functional outcomes of female genital reconstruction in childhood	Crouch, N. S.; Creighton, S. M.	2007	Exclusion reason: Wrong study design;
Sexual function and genital sensitivity following feminizing genitoplasty for congenital adrenal hyperplasia	Crouch, N. S.; Liao, L. M.; Woodhouse, C. R. J.; Conway, G. S.; Creighton, S. M.	2008	Exclusion reason: No segregation by age;
Clinical efficacy of transverse preputial island flap urethroplasty for single-stage correction of proximal hypospadias: a single-centre experience in Chinese patients	Cui, X.; He, Y.; Huang, W.; Chen, L.; Wang, Y.; Zhou, C.	2020	Exclusion reason: Hypospadias;
Idiopathic female pseudohermaphroditism with urethral duplication and female hypospadias	D'Cunha, A. R.; Kurian, J. J.; Jacob, T. J.	2016	Exclusion reason: Wrong intervention;
Association between intra-operative meatal mismatch and urethrocutaneous fistula development in hypospadias repair	D'Oro, A.; Chan, Y. Y.; Rosoklija, I.; Meyer, T.; Shannon, R.; Johnson, E. K.; Liu, D. B.; Gong, E. M.; Maizels, M.; Matoka, D. J.; Yerkes, E. B.; Lindgren, B. W.; Cheng, E. Y.; Chu, D. I.	2021	Exclusion reason: Hypospadias;
Herlyn-Werner-Wünderlich syndrome: A case report	Díaz Rubia, L.; Milena Muñoz, A.; Núñez Delgado, Y.; Maldonado Hermoso, G.; Martín Rodríguez, J. L.	2020	Exclusion reason: Paper could not be retrieved;
Age-related structural changes of the urethral plate in hypospadias	Da Silva, E. A.; De Marins, R. L.; Rondon, A.; Damião, R.	2013	Exclusion reason: Hypospadias;
Role of penile biometric characteristics on surgical outcome of hypospadias repair	Da Silva, E. A.; Lobountchenko, T.; Marun, M. N.; Rondon, A.; Damião, R.	2014	Exclusion reason: Hypospadias;
Postoperative evaluation of chronic pain in patients with Mayer - Rokitansky - Küster - Hauser (MRKH) syndrome and uterine horn remnant: Experience of a tertiary referring gynaecological department	Dabi, Y.; Canel, V.; Skalli, D.; Paniel, B. J.; Haddad, B.; Touboul, C.	2020	Exclusion reason: Adult population;
Evaluation of double faced transverse preputial (onlay) island flap for hypospadias repair in pediatrics: a randomized controlled study	Daboos, M.; Hefney, K.; Abdelhafez Mahmoud, M.; Salama, A.; Mohammed, Y.; Hussein, M.; Abdelmaboud, M.; Hussein, T.; Ashour, Y.; Gouda, S.	2022	Exclusion reason: Hypospadias;
Five years' experience of double faced tubularized preputial flap for penoscrotal hypospadias repair in pediatrics	Daboos, M.; Helal, A. A.; Salama, A.	2020	Exclusion reason: Hypospadias;
Buck's Fascia in Addition to Dartos Fascia is an Effective Intermediate Layer in Repair of Hypospadias	Dahal, S.; Mahat, B.; Hussain, N.; Saleem, M.; Ubaid Ur, Rahman	2022	Exclusion reason: Hypospadias;
Three-week or one-week bladder catheterization for hypospadias repair? A retrospective-prospective observational study of 189 patients	Daher, P.; Khoury, A.; Riachy, E.; Atallah, B.	2015	Exclusion reason: Hypospadias;
Tubularized incised plate urethroplasty for distal penile hypospadias repair; our experience in prince Rashid bin Alhassan Hospital, Amman, Jordan	Dajaa, M.; Alibrahim, A.; Khasawneh, G.; Gora, A. A.; Al-Mefleh, W.	2016	Exclusion reason: Hypospadias;
Age-dependent early complications of hypospadias repair: a single institutional experience	Dale, J.; Woodward, B.; Elagami, H.	2023	Exclusion reason: Hypospadias;
Height and bone mineral density in androgen insensitivity syndrome with mutations in the androgen receptor gene	Danilovic, D. L.; Correa, P. H.; Costa, E. M.; Melo, K. F.; Mendonca, B. B.; Arnhold, I. J.	2007	Exclusion reason: Adult population;
Role of autologous platelet rich plasma in hypospadias repair	Darwish, A. S.; Elnaggar, O. A.; Zaki, A. A.; Kamel, N. M.; Dahab, M. M.; El-Sayem, K.	2022	Exclusion reason: Hypospadias;
Clinical and Reproductive Characteristics of Patients with Mixed Gonadal Dysgenesis (45,X/46, XY)	Das, D. V.; Jabbar, P. K.	2021	Exclusion reason: (Gonadectomy recommended) rationale of malignancy;
A Girl with Tomboy Behavior: Lesson from Misdiagnosis in a Baby with Ambiguous Genitalia	Dati, E.; Baldinotti, F.; Conidi, M. E.; Simi, P.; Baroncelli, G. I.; Bertelloni, S.	2009	Exclusion reason: Wrong outcomes;
A retrospective population-based cohort study to evaluate the impact of an older sibling with undescended testis and hypospadias on the known maternal and fetal risk factors for undescended testis and hypospadias in Ontario, Canada, 1997–2007	Dave, S.; Liu, K.; Clark, R.; Garg, A. X.; Shariff, S. Z.	2019	Exclusion reason: Hypospadias;
Herlyn–Werner–Wunderlich syndrome: Premenarche	David, A.; Gudi, S. N.; Shankar, R.	2017	Exclusion reason: Adult population;
Caudal additives do not improve the analgesia afforded by levobupivacaine after hypospadias repair	Davies, K.; Wilson, G.; Engelhardt, T.	2012	Exclusion reason: Hypospadias;
Is nerve sparing clitoroplasty really a nerve sparing?	Dawood, W.; Abdallah, D.; Soliman, A.; Khater, D.; Elsayed, S.; Omar, M.; Badawy, H.	2020	Exclusion reason: No segregation by age;
Ovotesticular Disorder of Sex Development: Approach and Management of an Index Case in the Dominican Republic	De Jesus Escano, M. R.; Mejia Sang, M. E.; Reyes-Mugica, M.; Colaco, M.; Fox, J.	2021	Exclusion reason: Wrong outcomes;
Gender dysphoria and XX congenital adrenal hyperplasia: how frequent is it? Is male-sex rearing a good idea?	de Jesus, L. E.; Costa, E. C.; Dekermacher, S.	2019	Exclusion reason: Wrong study design;
Laparoscopic surgery in 46,XX disorder of sex development: Hysterosalpingectomy with gonadectomy	De Lima, G. R. M.; De Cerqueira, J. B. G.; Da Silveira, R. A.; De Moura Reis, P. H.; Rocha, M. F. H.; Regadas, R. P.; Leitão, A. S.; Gonzaga-Silva, L. F.	2010	Exclusion reason: Adult population;
Outcome of severe hypospadias repair using three different techniques	de Mattos e Silva, E.; Gorduza, D. B.; Catti, M.; Valmalle, A. F.; Demède, D.; Hameury, F.; Pierre-Yves, M.; Mouriquand, P.	2009	Exclusion reason: Hypospadias;
Sexual Self-Concept in Women with Disorders/Differences of Sex Development	de Neve-Enthoven, N. G. M.; Callens, N.; van Kuyk, M.; Verhaak, C. M.; van der Ende, J.; Drop, S. L. S.; Cohen-Kettenis, P. T.; Dessens, A. B.	2022	Exclusion reason: No segregation by age;
Sex assignment practice in disorders of sexual differentiation: Survey results from paediatric endocrinologists in the Arab region	Deeb, A.; Khamis, M.; Al Sayed, S.; Omar, O. M.; Odeh, R.; Ladjouze, A.; Al Ameri, E.	2019	Exclusion reason: Wrong outcomes;
In Support of a Simple Urethrocutaneous Fistula Closure Technique Following Hypospadias Repair	Dekalo, S.; Ben-David, R.; Bar-Yaakov, N.; Dubi-Sobol, A.; Ekstein, M.; Ben-Chaim, J.; Bar-Yosef, Y.	2020	Exclusion reason: Hypospadias;
Evaluation and comparison of one-stage surgery versus two-stage surgery in children with intersex conditions due to adrenal hyperplasia	Delshad, S.	2009	Exclusion reason: Paper could not be retrieved;
Occurrence of Gonadoblastoma in Patients with 45,X/46,XY Mosaicism	Dendrinos, M. L.; Smorgick, N.; Marsh, C. A.; Smith, Y. R.; Quint, E. H.	2015	Exclusion reason: (Gonadectomy recommended) rationale of malignancy;
Evaluation and management of unexpected functional rudimentary uteri in mayer-rokitansky-küster-hauser syndrome of Chinese women	Deng, S.; Zhu, L.; Tian, Q.	2020	Exclusion reason: Adult population;
Penile squamous cell carcinoma after a childhood hypospadias repair with bladder mucosa graft	Derosa, R.; Stackhouse, D. A.; McMann, L. P.; Sterbis, J. R.	2015	Exclusion reason: Hypospadias;
Comparison of Anatomical Landmarks and Dimensions in a Hypospadiac Glans with Those of a Normal Glans	Dhua, A. K.; Anand, S.; Agarwala, S.; Bhatnagar, V.	2018	Exclusion reason: Hypospadias;
Soft tissue covers in hypospadias surgery: Is tunica vaginalis better than dartos flap?	Dhua, Anjan Kumar; Aggarwal, Satish Kumar; Sinha, Shandip; Ratan, Simmi K.	2012	Exclusion reason: Hypospadias;
Issues inherent to the management of disorders of sex development in point G Hospital	Diakité, M. L.; Berthé H, J. G.; Timbely, A.; Diallo, M.; Maiga, M.; Diakité, A.; Ouattara, K.; Faure, A.	2013	Exclusion reason: Not in English Language;
Gender assignment for newborns with 46XY cloacal exstrophy: A 6-year followup survey of pediatric urologists	Diamond, D. A.; Burns, J. P.; Huang, L.; Rosoklija, I.; Retik, A. B.	2011	Exclusion reason: No segregation by age;
Management of pediatric patients with DSD and ambiguous genitalia: Balancing the child's moral claims to self-determination with parental values and preferences	Diamond, D. A.; Swartz, J.; Tishelman, A.; Johnson, J.; Chan, Y. M.	2018	Exclusion reason: Wrong intervention;
Anterior hypospadias: one stage repair. Report of 40 cases	Diao, B.; Fall, P. A.; Ndoye, A. K.; Diallo, Y.; Sow, Y.; Diabaté, I.; Niang, L.; Guèye, S. M.; Diagne, B. A.	2006	Exclusion reason: Hypospadias;
Ten years' experience for hypospadias repair: Combined buccal mucosa graft and local flap for urethral reconstruction	Ding, J.; Li, Q.; Li, S.; Li, F.; Zhou, C.; Zhou, Y.; Hu, J.; Xie, L.; Cao, Y.; Zhang, S.	2014	Exclusion reason: Hypospadias;
Comparison of Penile Appearance and Outcomes Between Prefabricated Urethra and Pre-implanted Urethral Plate for Treatment of Children With Severe Hypospadias: A Retrospective Study	Ding, Y.; Gu, S.; Xia, X.; Yu, Z.	2021	Exclusion reason: Hypospadias;
Buccal mucosa graft for simultaneous correction of severe chordee and urethroplasty as a one-stage repair of scrotal hypospadias (watch technique)	Djordjevic, M. L.; Bizic, M.; Stojanovic, B.; Bencic, M.; Kojovic, V.; Korac, G.	2019	Exclusion reason: Hypospadias;
"Hanging" of the buccal mucosal graft for urethral stricture repair after failed hypospadias	Djordjevic, M. L.; Kojovic, V.; Bizic, M.; Majstorovic, M.; Vukadinovic, V.; Korac, G.	2011	Exclusion reason: Hypospadias;
One-stage repair of severe hypospadias using combined buccal mucosa graft and longitudinal dorsal skin flap	Djordjevic, M. L.; Majstorovic, M.; Stanojevic, D.; Bizic, M.; Ducic, S.; Kojovic, V.; Vukadinovic, V.; Korac, G.; Perovic, S.	2008	Exclusion reason: Hypospadias;
Combined Buccal Mucosa Graft and Dorsal Penile Skin Flap for Repair of Severe Hypospadias	Djordjevic, M. L.; Majstorovic, M.; Stanojevic, D.; Bizic, M.; Kojovic, V.; Vukadinovic, V.; Korac, G.; Krstic, Z.; Perovic, S. V.	2008	Exclusion reason: Hypospadias;
Longitudinal Dorsal Dartos Flap for Prevention of Fistula after a Snodgrass Hypospadias Procedure	Djordjevic, M. L.; Perovic, S. V.; Slavkovic, Z.; Djakovic, N.	2006	Exclusion reason: Hypospadias;
"Watch” Shaped Buccal Mucosa Graft for Simultaneous Correction of Severe Chordee and Urethroplasty as a One-Stage Repair of Scrotal Hypospadias	Djordjevic, M.; Simsek, A.; Bizic, M.; Stojanovic, B.; Martins, F.; Roth, J.; Purohit, R.	2020	Exclusion reason: Hypospadias;
Complete Androgen Insensitivity Syndrome: Review of four cases	Dobanovacki, D. S.; Jokic, R. R.; Vuckovic, N.; Privrodski, J. D. J.; Katanic, D. J.; Tatic, M. R.; Miskovic, S. V. S.; Kavecan, I. I.	2012	Exclusion reason: Wrong intervention;
Sexual function and health status in adult patients with Congenital Adrenal Hyperplasia	Dobrowolska-Glazar, B.; Honkisz, I.; Sulislawski, J.; Tyrawa, K.; Wolnicki, M.; Chrzan, R.	2020	Exclusion reason: No segregation by age;
Is parenteral antibiotic prophylaxis associated with fewer infectious complications in stented, distal hypospadias repair?	Doersch, K. M.; Logvinenko, T.; Nelson, C. P.; Yetistirici, O.; Venna, A. M.; Masoom, S. N.; Diamond, D. A.	2022	Exclusion reason: Hypospadias;
Patient Satisfaction with Surgical Outcome after Hypospadias Correction	Dokter, E. M. J.; Mouës, C. M.; van Rooij, I. A. L. M.; van der Biezen, J. J.	2017	Exclusion reason: Hypospadias;
Preoperative illnesses in children do not increase the risk of complications after hypospadias repair	Dokter, E. M. J.; Slikboer, K. M. A.; Van Der Zanden, L. F. M.; Rahamat-Langendoen, J. C.; Henriet, S. S. V.; Feitz, W. F. J.; Kortmann, B. B. M.; Roeleveld, N.; Van Rooij, I. A. L. M.	2019	Exclusion reason: Hypospadias;
Level of agreement on postoperative complications after one-stage hypospadias correction comparing medical records and parent reports	Dokter, E. M.; Goosen, E. E.; van der Zanden, L. F.; Kortmann, B. B.; de Gier, R. P.; Roeleveld, N.; Feitz, W. F.; van Rooij, I. A.	2019	Exclusion reason: Hypospadias;
Complications after Hypospadias Correction: Prognostic Factors and Impact on Final Clinical Outcome	Dokter, E. M.; Mouës, C. M.; Rooij, I. A. L. M. V.; Biezen, J. J. V. D.	2018	Exclusion reason: Hypospadias;
Development of a prediction model for postoperative complications after primary hypospadias correction	Dokter, E. M.; van der Zanden, L. F.; Laumer, S. J.; Vart, P.; Kortmann, B. B.; de Gier, R. P.; Feitz, W. F.; Roeleveld, N.; van Rooij, I. A.	2020	Exclusion reason: Hypospadias;
Didelphic uterus and obstructed hemivagina: Recurrent hematometra in spite of appropriate classic surgical treatment	Donnez, O.; Jadoul, P.; Squifflet, J.; Donnez, J.	2007	Exclusion reason: Adult population;
Dysgerminoma in a 10-Year Old with 45X/46XY Turner Syndrome Mosaicism	Dowlut-McElroy, T.; Vilchez, D. A.; Taboada, E. M.; Strickland, J. L.	2019	Exclusion reason: (Gonadectomy recommended) rationale of malignancy;
Repair of hypospadias using scrotal septum vascular pedicle flap with two wing-like split-thickness skin graft	Duan, C.; Huang, X.; Chen, B.; Li, Q.; Chen, W.; Li, S.	2009	Exclusion reason: Hypospadias;
Diagnosis and Treatment of Hypospadias With Megameatus Intact Prepuce	Duan, S. X.; Li, J.; Jiang, X.; Zhang, X.; Ou, W.; Fu, M.; Chen, K.; Zheng, L.; Ma, S. H.	2020	Exclusion reason: Hypospadias;
Megameatus intact prepuce treated with urethral plate-preserving surgery: A retrospective study of an unusual hypospadias variant	Duan, S.; Jiang, X.; Zhang, X.; Ou, W.; Fu, M.; Chen, K.; Li, J.; Ma, S.	2019	Exclusion reason: Hypospadias;
[One-stage urethroplasty with pedicled scrotal skin flap for hypospadias]	Duan, Y. X.; Yuan, J. B.; Guo, X.; Wu, W. R.; Zu, X. B.	2012	Exclusion reason: Hypospadias;
Flap method is better than the tubularized incised plate method for the surgical treatment of distal hypospadias	Duarsa, G. W. K.; Lawanto, S. D.; Oka, A. A. G.; Santosa, K. B.; Yudiana, I. W.; Tirtayasa, P. M. W.; Pramana, I. B. P.; Ryalino, C.	2020	Exclusion reason: Hypospadias;
Functional and cosmetic urethroplasty outcome, emotional stress after genital examination, post traumatic stress disorder, and ages at the time of urethroplasty as potential risk factor causing psychosocial disorder of hypospadia children	Duarsa, G. W. K.; Pratiwi, D. A.; Tirtayasa, P. W.; Yudiana, W.; Santosa, K. B.; Oka, A. A. G.; Wahyuni, S.; Mahadewa, T. G. B.	2019	Exclusion reason: Hypospadias;
Common Practice of Hypospadias Management by Pediatric Urologists in Indonesia: A Multi-center Descriptive Study from Referral Hospitals	Duarsa, G. W. K.; Tirtayasa, P. M. W.; Daryanto, B.; Nurhadi, P.; Renaldo, J.; Tarmono, T.; Utomo, T.; Yuri, P.; Siregar, S.; Wahyudi, I.; Situmorang, G. R.; Palinrungi, M. A. A.; Hutasoit, Y. I.; Hutahaean, A. Y. A.; Zulfiqar, Y.; Sigumonrong, Y. H.; Mirza, H.; Rodjani, A.	2019	Exclusion reason: Hypospadias;
Risk factors for urethrocutaneous fistula following hypospadias repair surgery in Indonesia	Duarsa, G. W. K.; Tirtayasa, P. M. W.; Daryanto, B.; Nurhadi, P.; Renaldo, J.; Tarmono; Utomo, T.; Yuri, P.; Siregar, S.; Wahyudi, I.; Situmorang, G. R.; Ansharullah Palinrungi, M. A.; Hutasoit, Y. I.; Hutahaean, A. Y. A.; Zulfiqar, Y.; Sigumonrong, Y. H.; Mirza, H.; Rodjani, A.; Kloping, Y. P.	2020	Exclusion reason: Hypospadias;
Diphallia: A case report of a rare anomaly evaluated by magnetic resonance imaging	Duarte, M. L.; Dos Santos, L. R.; da Silva, A. Q. P.; da Silva, M. Q. P.	2021	Exclusion reason: Wrong intervention;
Diphallia, Double Bladder, and Two Hemiscrotums: A Case Report	Dunn, D.; Fine, R. G.	2019	Exclusion reason: Correction of urinary incontinence;
Glans dehiscence after severe hypospadias repair. Is it a real complication? Clues from a study in post-pubertal patients	Durante, L.; Ghidini, F.; Panchieri, F.; Bovolenta, E.; Bagnara, V.; Esposito, C.; Castagnetti, M.	2023	Exclusion reason: Hypospadias;
Participant- and Clinician-Reported Long-Term Outcomes After Surgery in Individuals with Complete Androgen Insensitivity Syndrome	Duranteau, L.; Rapp, M.; van de Grift, T. C.; Hirschberg, A. L.; Nordenskjöld, A.	2021	Exclusion reason: Adult population;
Meatal and corpus spongiosum advancement: A better technique for distal hypospadias repair	Dutta, H. K.	2013	Exclusion reason: Hypospadias;
How do asymptomatic toilet-trained children void following tubularized incised-plate hypospadias repair?	Eassa, W.; Brzezinski, A.; Capolicchio, J. P.; Jednak, R.; El-Sherbiny, M.	2012	Exclusion reason: Hypospadias;
Risk factors for re-operation following tubularized incised plate urethroplasty: A comprehensive analysis	Eassa, W.; Jednak, R.; Capolicchio, J. P.; Brzezinski, A.; El-Sherbiny, M.	2011	Exclusion reason: Hypospadias;
Body image and sexuality in Indonesian adults with a disorder of sex development (DSD)	Ediati, A.; Juniarto, A. Z.; Birnie, E.; Drop, S. L.; Faradz, S. M.; Dessens, A. B.	2015	Exclusion reason: No segregation by age;
Disorders of sex development: Challenges in a low-resource country	Ehua, A. M.; Moulot, M. O.; Agbara, K. S.; Enache, T.; Bankole, S. R.	2023	Exclusion reason: No segregation by age
Feasibility of fast-track surgery in children with hypospadias	Ekberli, G.; Ates, U.; Ergün, E.; Bahadir, K.; Göllü, G.; Yagmurlu, A.	2020	Exclusion reason: Hypospadias;
Virilized external genitalia in young girls: Clinical characteristics and management challenges in a low-resource setting	Ekenze, S. O.; Adiri, C. O.; Igwilo, I. O.; Onumaegbu, O. O.	2014	Exclusion reason: No segregation by age;
Outcome of feminizing genital reconstruction in female sex assigned disorder of sex development in a low-income country	Ekenze, S. O.; Chikani, U. N.; Ezomike, U. O.; Okafor, D. C.	2019	Exclusion reason: No segregation by age;
Lower genital tract lesions requiring surgical intervention in girls: Perspective from a developing country	Ekenze, S. O.; Mbadiwe, O. M.; Ezegwui, H. U.	2009	Exclusion reason: No segregation by age;
Disorders of sex development in a developing country: Perspectives and outcome of surgical management of 39 cases	Ekenze, S. O.; Nwangwu, E. I.; Amah, C. C.; Agugua-Obianyo, N. E.; Onuh, A. C.; Ajuzieogu, O. V.	2015	Exclusion reason: No segregation by age;
Outcomes of reintervention after failed urethroplasty	Ekerhult, T. O.; Lindqvist, K.; Peeker, R.; Grenabo, L.	2017	Exclusion reason: Hypospadias;
Eccentric circummeatal based flap with limited urethral mobilization: An easy technique for distal hypospadias repair	Ekinci, S.; Çiftçi, A. Ö; Karnak, I.; Şenocak, M. E.	2016	Exclusion reason: Hypospadias;
Postpubertal examination after hypospadias repair is necessary to evaluate the success of the primary reconstruction	Ekmark, A. N.; Svensson, H.; Arnbjörnsson, E.; Hansson, E.	2013	Exclusion reason: Hypospadias;
Modified double face onlay island preputial skin flap with augmented glanuloplasty for hypospadias repair	El Dahshoury, Z. M.; Gamal, W.; Hammady, A.; Hussein, M.; Salem, E.	2013	Exclusion reason: Hypospadias;
A novel triple dartous fixation in hypospadias repair	El Dahshoury, Z. M.; Rashed, E. N.; Mebead, A.	2023	Exclusion reason: Hypospadias;
Urethral Mobilization as an Alternative Procedure for Distal Hypospadias Repair	El Darawany, H. M.; Al Damhogy, M. E.	2017	Exclusion reason: Hypospadias;
45,X/46,XY mosaicisme: Report of five cases and clinical review	El Moussaif, N.; Haddad, N. E.; Iraqi, N.; Gaouzi, A.	2011	Exclusion reason: Wrong outcomes;
Distal hypospadias repair: Comparative study between snodgrass and transverse preputial onlay flap	El-Helaly, H. A. A.; Youssof, H. A.; Ibrahim, H. M.; Aldaqadossi, H. A. H.; Abdalla, O. M.; Dogha, M. M.	2022	Exclusion reason: Hypospadias;
A Critical Analysis of Stented and Unstented Tubularized Incised Plate Urethroplasty Through a Prospective Randomized Study and Assessment of Factors Influencing the Functional and Cosmetic Outcomes	El-Karamany, T. M.; Al-Adl, A. M.; Omar, R. G.; Abdel Aal, A. M.; Eldakhakhny, A. S.; Abdelbaki, S. A.	2017	Exclusion reason: Hypospadias;
Modified Tubularized Incised Plate Urethroplasty for Hypospadias Repair: A Long-Term Results of 764 Patients	El-Kassaby, A. W.; Al-Kandari, A. M.; Elzayat, T.; Shokeir, A. A.	2008	Exclusion reason: Hypospadias;
Laparoscopy and intersex: Report of 5 cases of male pseudohermaphroditism	El-Moula, M. G.; Izaki, H.; El-Anany, F.; El-Moneim, A. A.; El-Haggagy, A. E. M.; Abdelsalam, Y.; Abolyosr, A.; Kishimoto, T.; Oka, N.; Takahashi, M.; Fukumori, T.; Kanayama, H. O.	2008	Exclusion reason: Wrong intervention;
Inclusion and exclusion criteria to overcome bias and reach a valid conclusion for interpositional flap coverage in primary hypospadias repair with tubularized incised plate urethroplasty	El-Shazly, M.	2013	Exclusion reason: Hypospadias;
Tubularised incised-plate versus tubularisation of an intact and laterally augmented plate for hypospadias repair: A prospective randomised study	Elbakry, A.; Hegazy, M.; Matar, A.; Zakaria, A.	2016	Exclusion reason: Hypospadias;
Snodgrass vs Snodgraft operation to repair the distal hypospadias in the narrow urethral plate	Eldeeb, M.; Nagla, S.; Abou-Farha, M.; Hassan, A.	2020	Exclusion reason: Hypospadias;
Limited urethral mobilization technique in distal hypospadias repair with satisfactory results	Elemen, L.; Tugay, M.	2012	Exclusion reason: Hypospadias;
Congenital adrenal hyperplasia due to 11-beta-hydroxylase deficiency in a tunisian family	Elfekih, H.; Abdelkrim, A. B.; Marzouk, H.; Saad, G.; Gribaa, M.; Hasni, Y.; Maaroufi, A.	2020	Exclusion reason: Wrong outcomes;
A modified onlay island flap vs. Mathieu urethroplasty for distal hypospadias repair: A prospective randomised study	ElGanainy, E. O.	2015	Exclusion reason: Hypospadias;
Combined mathieu and snodgrass urethroplasty for hypospadias repair: A prospective randomized study	Elganainy, E. O.; Abdelsalam, Y. M.; Gadelmoula, M. M.; Shalaby, M. M.	2010	Exclusion reason: Hypospadias;
Prepuce preserving versus conventional Mathieu urethroplasty for distal hypospadias - A prospective randomized study	Elganainy, E. O.; Hameed, D. A.; Abdelsalam, Y. M.; Abdelaziz, M. A.	2012	Exclusion reason: Hypospadias;
Phalloplasty for an amputated phallus in intersex patients	Elhaggagy, A.; Elgammal, M.; Gadelmoula, M.; Elgammal, T.	2012	Exclusion reason: Adult population;
Tubularized incised plate urethroplasty for hypospadias reoperations in 100 patients	Eliçevik, M.; Tireli, G.; Demirali, O.; Ünal, M.; Sander, S.	2007	Exclusion reason: Hypospadias;
Comparative study between modified Koyanagi and Snodgrass techniques in management of proximal types of hypospadias	Elkassaby, M.; Shahin, M. M.; El-Sayaad, I. M.; Arnos, A. A.	2013	Exclusion reason: Hypospadias;
Psychological Adjustment of Parents of Children Born with Atypical Genitalia 1 Year after Genitoplasty	Ellens, R. E. H.; Bakula, D. M.; Mullins, A. J.; Scott Reyes, K. J.; Austin, P.; Baskin, L.; Bernabé, K.; Cheng, E. Y.; Fried, A.; Frimberger, D.; Galan, D.; Gonzalez, L.; Greenfield, S.; Kolon, T.; Kropp, B.; Lakshmanan, Y.; Meyer, S.; Meyer, T.; Mullins, L. L.; Nokoff, N. J.; Palmer, B.; Poppas, D.; Paradis, A.; Yerkes, E.; Wisniewski, A. B.; Wolfe-Christensen, C.	2017	Exclusion reason: Wrong intervention;
Surgical Therapy After Failed Feminizing Genitoplasty in Young Adults with Disorders of Sex Development: Retrospective Analysis and Review of the Literature	Ellerkamp, V.; Rall, K. K.; Schaefer, J.; Stefanescu, D.; Schoeller, D.; Brucker, S.; Fuchs, J.	2021	Exclusion reason: No segregation by age;
Use of Bipedicled Dorsal Penile Flap With Z Release Incision: A New Option in Redo Hypospadias Surgery	Elmoghazy, H.	2017	Exclusion reason: Hypospadias;
A novel technique for repair of mid-penile hypospadias using a preputial skin flap: results of 110 patients	Elmoghazy, H.; Hussein, M. M.; Mohamed, E.; Badawy, A.; Alsagheer, G.; Abd Elhamed, A. M.	2016	Exclusion reason: Hypospadias;
Cosmetic and functional outcome for the use of stitch by stitch technique in hypospadias surgery; results of 235 patients	Elmoghazy, H.; Saber, M.; Mamdoh, A.; Rashed, E.; Badawy, A. A.; Riayd, A. M.	2020	Exclusion reason: Hypospadias;
Small Intestinal Submucosa for Corporeal Body Grafting in Severe Hypospadias Requiring Division of the Urethral Plate	Elmore, J. M.; Kirsch, A. J.; Scherz, H. C.; Smith, E. A.	2007	Exclusion reason: Hypospadias;
Evaluation of distally folded onlay flap in repair of distal penile hypospadias	Elsayed, E. R.; Khalil, S.; Samad, K. A.; Abdalla, M. M. H.	2012	Exclusion reason: Hypospadias;
Interposition of dartos flaps to prevent fistula after tubularized incised-plate repair of hypospadias	Elsayed, E. R.; Zayed, A. M.; El Sayed, D.; El Adl, M.	2011	Exclusion reason: Hypospadias;
One-stage lingual augmented urethroplasty in repair of distal penile hypospadias	Elsayed, E.; Dawod, T.; Abdalla, M.; Teleb, M.; Teelab, A.; Omran, M.; Eliwa, A.; Sakr, A.; Shabana, W.; Khalil, S.; Elbendary, L.	2015	Exclusion reason: Hypospadias;
Autologous platelet gel improves outcomes in tubularized incised plate repair of hypospadias	Elsayem, K.; Darwish, A. S.; AbouZeid, A. A.; Kamel, N.; Dahab, M. M.; El-Naggar, O.	2022	Exclusion reason: Hypospadias;
Lung ultrasound assisted comparison of volume effects of fluid replacement regimens in pediatric patients undergoing penile hypospadias repair: A randomized controlled trial	Elsonbaty, M.; Abdullah, S.; Elsonbaty, A.	2021	Exclusion reason: Hypospadias;
Evaluating the anxiety levels of parents of children underwenting hypospadias surgery	Erdem, A. O.; Doğan, B.; Memiş, Ç Ö; Sevinçok, L.; Yazici, M.; Özkisacik, S.	2020	Exclusion reason: Hypospadias;
Single vs. double dartos interposition flaps in preventing urethrocutaneous fistula after tubularized incised plate urethroplasty in primary distal hypospadias: A prospective randomized study	Erol, A.; Kayikci, A.; Memik, O.; Cam, K.; Akman, Y.	2009	Exclusion reason: Hypospadias;
The effect of plasma rich platelet graft on post-operative complications in mid-penile hypospadias	Eryilmaz, R.; Şimşek, M.; Aslan, R.; Beger, B.; Ertaş, K.; Taken, K.	2020	Exclusion reason: Hypospadias;
Evaluation of a New Tubular Finger Oxygen-Enriched Oil Inside-Coated Dressing Device in Pediatric Patients Undergoing Distal Hypospadias Repair: A Prospective Randomized Clinical Trial Part II	Esposito, C.; Coppola, V.; Del Conte, F.; Cerulo, M.; Esposito, G.; Crocetto, F.; Castagnetti, M.; Calignano, A.; Escolino, M.	2021	Exclusion reason: Hypospadias;
Evaluation of efficacy of oxygen-enriched oil-based gel dressing in patients who underwent surgical repair of distal hypospadias: a prospective randomised clinical trial	Esposito, C.; Del Conte, F.; Cerulo, M.; Coppola, V.; Esposito, G.; Ricciardi, E.; Crocetto, F.; Castagnetti, M.; Calignano, A.; Escolino, M.	2021	Exclusion reason: Hypospadias;
Risk of Malignancy and Need for Surgery in Pediatric Patients with Morris or Y-chromosome Turner Syndrome: A Multicenter Survey	Esposito, C.; Escolino, M.; Bagnara, V.; Eckoldt-Wolke, F.; Baglaj, M.; Saxena, A.; Patkowski, D.; Schier, F.; Settimi, A.; Martelli, H.; Savanelli, A.	2015	Exclusion reason: (Gonadectomy recommended) rationale of malignancy;
Frequency of Antibiotic-Associated Diarrhea and Related Complications in Pediatric Patients Who Underwent Hypospadias Repair: a Comparative Study Using Probiotics vs Placebo	Esposito, C.; Roberti, A.; Turrà, F.; Cerulo, M.; Severino, G.; Settimi, A.; Escolino, M.	2018	Exclusion reason: Hypospadias;
Preputioplasty associated with urethroplasty for correction of distal hypospadias: A prospective study and proposition of a new objective scoring system for evaluation of esthetic and functional outcome	Esposito, C.; Savanelli, A.; Escolino, M.; Giurin, I.; Iaquinto, M.; Alicchio, F.; Roberti, A.; Settimi, A.	2014	Exclusion reason: Hypospadias;
[Long-term outcomes after hypospadias surgery: Sexual reported outcomes and quality of life in adulthood]	Even, L.; Bouali, O.; Moscovici, J.; Huyghe, E.; Pienkowski, C.; Rischmann, P.; Galinier, P.; Game, X.	2015	Exclusion reason: Hypospadias;
Randomized trial of prophylactic antibiotics vs. placebo after midshaft-to-distal hypospadias repair: the PROPHY Study	Faasse, M. A.; Farhat, W. A.; Rosoklija, I.; Shannon, R.; Odeh, R. I.; Yoshiba, G. M.; Zu'bi, F.; Balmert, L. C.; Liu, D. B.; Alyami, F. A.; Beaumont, J. L.; Erickson, D. L.; Gong, E. M.; Johnson, E. K.; Judd, S.; Kaplan, W. E.; Kaushal, G.; Koyle, M. A.; Lindgren, B. W.; Maizels, M.; Marcus, C. R.; McCarter, K. L.; Meyer, T.; Qureshi, T.; Saunders, M.; Thompson, T.; Yerkes, E. B.; Cheng, E. Y.	2022	Exclusion reason: Hypospadias;
Is glans penis width a risk factor for complications after hypospadias repair?	Faasse, M. A.; Johnson, E. K.; Bowen, D. K.; Lindgren, B. W.; Maizels, M.; Marcus, C. R.; Jovanovic, B. D.; Yerkes, E. B.	2016	Exclusion reason: Hypospadias;
Early vs. late-presenting urethroplasty complications after hypospadias repair: A retrospective analysis of patient follow-up	Faasse, M. A.; Liu, D. B.	2017	Exclusion reason: Hypospadias;
Delayed diagnosis of intersex state: surgical outcome of cases seen and review of current concepts	Fadeyibi, I. O.; Ikuerowo, S. O.; Coker, A. O.; Disu, E. A.; Akinola, R. A.; Onakoya, J. A.; Zachariah, M. P.; Bioku, M. J.; Ademiluyi, S. A.	2011	Exclusion reason: Paper could not be retrieved;
Genital malformation: Trigger of the diagnosis of severe variants of klinefelter syndrome	Fadil Iturralde, J. L.; Marani, J.; Lahoz García, M.; Carbognani, S.; Luccerini, V.; Damiani, H. J.; Contardi, J. C.	2020	Exclusion reason: Not in English Language;
Mental health and quality of life after feminizing genitoplasty	Fagerholm, R.; Mattila, A. K.; Roine, R. P.; Sintonen, H.; Taskinen, S.	2012	Exclusion reason: No segregation by age
Lower urinary tract symptoms after feminizing genitoplasty	Fagerholm, R.; Rintala, R.; Taskinen, S.	2013	Exclusion reason: No segregation by age
Sexual function and attitudes toward surgery after feminizing genitoplasty	Fagerholm, R.; Santtila, P.; Miettinen, P. J.; Mattila, A.; Rintala, R.; Taskinen, S.	2011	Exclusion reason: No segregation by age
Outcome of Buck's fascia repair with wingless glanuloplasty in distal penile hypospadias	Fahiem-Ul-Hassan, M.; Jadhav, V.; Munianjanappa, N.; Saroja, M.; Santhanakrishnan, R.	2021	Exclusion reason: Hypospadias;
17β-hydroxysteroid dehydrogenase type 3 deficiency: female sex assignment and follow-up	Faienza, M. F.; Baldinotti, F.; Marrocco, G.; TyuTyusheva, N.; Peroni, D.; Baroncelli, G. I.; Bertelloni, S.	2020	Exclusion reason: (Gonadectomy not recommended) rational of malignancy;
Prefabricated partial distal urethral in 2-staged repair of proximal hypospadias with severe chordee	Fan, Z. Q.; Sun, J. T.; Huangfu, X. H.; Chen, G. X.; Hao, J. W.; Liu, Z. H.	2015	Exclusion reason: Hypospadias;
A multicenter study on surgical procedure selection and risk factor analysis of postoperative complications after TIP and Duckett hypospadias repair	Fang, Y. W.; Sun, N.; Song, H. C.; Zhang, W. P.; Tang, Y. M.; Huang, L. G.; Yang, Y.; Chao, M.; Ma, H.; Zhang, J. T.; Zhang, X. H.; Li, S. L.; Li, N.; Chen, C.; He, D. W.; Wu, W. B.; Xie, H.; Guan, Y.	2022	Exclusion reason: Hypospadias;
A multicenter study of treatment status and short⁃term prognosis of proximal hypospadias	Fang, Y.; Song, H.; Sun, N.; Zhang, W.; Tang, Y.; Wang, X.; Huang, L.; Zeng, L.; Yang, Y.; Liu, X.; Chao, M.; Zhang, Y.; Ma, H.; Liu, H.; Zhang, J.; Kang, L.; Zhang, X.; Meng, Q.; Li, S.; Xie, J.; Zhou, X.; Li, N.; Chen, C.; Su, C.; He, D.; Wu, W.; Tang, J.; Xie, H.; Wu, M.; Guan, Y.	2022	Exclusion reason: Hypospadias;
Hypospadias preputial flap onlay technique - Step by step	Faraj, S.; Bouty, A.; Demede, D.; Gorduza, D.; Barras, M.; Mariani, A.; Mouriquand, P. D. E.	2023	Exclusion reason: Hypospadias;
Adults with previous hypospadias surgery during childhood: Beware of bulbar strictures	Faraj, S.; Loubersac, T.; Bouchot, O.; Heloury, Y.; Leclair, M. D.	2022	Exclusion reason: Hypospadias;
Persistent Müllerian duct syndrome: Lessons learned from managing a series of eight patients over a 10-year period and review of literature regarding malignant risk from the Müllerian remnants	Farikullah, J.; Ehtisham, S.; Nappo, S.; Patel, L.; Hennayake, S.	2012	Exclusion reason: (Gonadectomy not recommended) rational of malignancy;
Clinical and gonadal features and early surgical management of 45,X/46,XY and 45,X/47,XYY chromosomal mosaicism presenting with genital anomalies	Farrugia, M. K.; Sebire, N. J.; Achermann, J. C.; Eisawi, A.; Duffy, P. G.; Mushtaq, I.	2013	Exclusion reason: Wrong outcomes;
Urethral advancement and glanuloplasty versus tubularized incised plate urethroplasty for distal hypospadias repair: a prospective randomized study	Fathi, B. A.; Elgammal, A. A.; Ghoneimy, O. M.; Alrefaey, A. A.; Abouelgreed, T. A.; Elhelaly, M. A.; El-Agamy, E. S. I.	2023	Exclusion reason: Hypospadias;
Dribbling diversion in Y-V glanuloplasty modified mathieu repair	Fathi, K.; Pintér, A.	2009	Exclusion reason: Hypospadias;
Two-stage graft urethroplasty for proximal and complicated hypospadias in children: A retrospective study	Faure, A.; Bouty, A.; Nyo, Y. L.; O'Brien, M.; Heloury, Y.	2016	Exclusion reason: Hypospadias;
Our experience of proximal hypospadias repair using the Cloutier-Bracka technique at the Gynaeco-Obstetric and Paediatric Hospital, Yaounde-Cameroon	Faustin Felicien, M. T.; Nwaha Makon, A. S.; Kamadjou, C.; Fossi, G.; Le Coultre, C.; Andze, O. G.; Sosso, M. A.; Mure, P. Y.	2016	Exclusion reason: Hypospadias;
Proximal hypospadias repair using the koyanagi-hayashi technique. A review of 15 cases	Faustin, M. T.; Nwaha Makon, A. S.; Kamadjou, C.; Fossi, G.; Andze, O. G.; Sosso, M. A.; Mure, P. Y.	2018	Exclusion reason: Hypospadias;
Double uterus with obstructed hemivagina and ipsilateral renal agenesis: Pelvic anatomic variants in 87 cases	Fedele, L.; Motta, F.; Frontino, G.; Restelli, E.; Bianchi, S.	2013	Exclusion reason: Adult population;
The laparoscopic Vecchietti’s modified technique in Rokitansky syndrome: anatomic, functional, and sexual long-term results	Fedele, Luigi; Bianchi, Stefano; Frontino, Giada; Fontana, Eleonora; Restelli, Elisa; Bruni, Vincenzina	2008	Exclusion reason: Adult population;
Creation of a neovagina by Davydov's laparoscopic modified technique in patients with Rokitansky syndrome	Fedele, Luigi; Frontino, Giada; Restelli, Elisa; Ciappina, Nevio; Motta, Francesca; Bianchi, Stefano	2010	Exclusion reason: Adult population;
[Feminizing genitoplasty for prepubertal children and teenagers female]	Felicien, M. T. F.; Gacelle, F. K.; Sadjo, S. A.; Dikongue Dikongue, E. C.; Gorduza, D. B.; Dahoun, S.; Le Coultre, C.; Boniface, M.; Gervais, A. O.; Aurelien, S. M.; Pierre-Yves, M.	2021	Exclusion reason: Adult population;
Risk Factors for Urethrocutaneous Fistula Repair After Hypospadias Surgery: A Retrospective Study	Feng, J.; Yang, Z.; Tang, Y.; Chen, W.; Zhao, M. X.; Ma, N.; Wang, W. X.; Xu, L. S.; Li, Y. Q.	2017	Exclusion reason: Hypospadias;
[Uroflowmetry values among asymptomatic children who underwent tubularized incised plate urethroplasty]	Fernández Ibieta, M.; Zambudio Carmona, G.; Guirao Piñera, M. J.; Cabrejos Perotti, K.; Martínez Castaño, I.; Reyes Ríos, P.; Rojas Ticona, J.; Ruiz Jiménez, J. I.	2013	Exclusion reason: Hypospadias;
Acute labio-scrotal pain in a patient with ovotesticular syndrome. Case report	Fernández, N.; Rodriguez, S.; Perez, J.	2013	Exclusion reason: Adult population;
Comprehensive multidisciplinary phenotyping of patients with hypospadias. A pilot study	Fernandez, N.; Maxwell, A.; Noonavath, M.; Shnorhavorian, M.	2023	Exclusion reason: Hypospadias;
Transdisciplinary management of patients with disorders of sexual development in Colombia. Limiting factors for appropriate management	Fernandez, N.; Moreno, O.; Rojas, A.; Céspedes, C.; Forero, C.; Mora, L.; Suarez, F.; Auli, J.; Pérez, J.	2017	Exclusion reason: Paper could not be retrieved;
Snodgrass urethroplasty: grafting the incised plate--10 years later	Ferro, F.; Vallasciani, S.; Borsellino, A.; Atzori, P.; Martini, L.	2009	Exclusion reason: Hypospadias;
Control of postoperative pain in children undergoing hypospadias surgery: quasi-experimental controlled trial	Festini, F.; Dini, D.; Neri, C.; Neri, S.	2008	Exclusion reason: Hypospadias;
Staged Urethroplasty for Penile Urethral Strictures From Lichen Sclerosus and Failed Hypospadias Repair	Figler, B. D.; Gomella, A.; Hubbard, L.	2018	Exclusion reason: Hypospadias;
Applications of triangular glanular flap in hypospadias repairs for different purposes	Filinte, G. T.; Akan, M.; Temiz, G.; Aycicek Cardak, G. N.; Gonullu, E.	2014	Exclusion reason: Hypospadias;
Tunneled Buccal mucosa tube grafts for repair of proximal hypospadias	Fine, R.; Reda, E. F.; Zelkovic, P.; Gitlin, J.; Freyle, J.; Franco, I.; Palmer, L. S.	2015	Exclusion reason: Hypospadias;
Caudal anesthesia is not associated with post-operative complications following distal hypospadias repair	Fischer, K. M.; Van Batavia, J.; Hyacinthe, N.; Weiss, D. A.; Tan, C.; Zderic, S. A.; Mittal, S.; Shukla, A. R.; Kolon, T. F.; Srinivasan, A. K.; Canning, D. A.; Zaontz, M. R.; Long, C. J.	2023	Exclusion reason: Hypospadias;
Decisional Regret Among Caregivers of Infants with Differences of Sex Development Reared as Male	Fisher, R. S.; Datillo, T. M.; Baskin, L. S.; Cheng, E. Y.; Kolon, T.; Nokoff, N. J.; Poppas, D. P.; Reyes, K. J.; Mullins, L. L.; Wisniewski, A. B.	2023	Exclusion reason: Wrong patient population;
Decisional regret about surgical and non-surgical issues after genitoplasty among caregivers of female infants with CAH	Fisher, R. S.; Espeleta, H. C.; Baskin, L. S.; Buchanan, C. L.; Chan, Y. M.; Cheng, E. Y.; Coplen, D. E.; Diamond, D. A.; Nokoff, N. J.; Palmer, B. W.; Poppas, D. P.; Scott Reyes, K. J.; Tishelman, A.; Wolfe-Christensen, C.; Mullins, L. L.; Wisniewski, A. B.	2022	Exclusion reason: Wrong intervention;
Surgical experiences in adolescents and young adults with differences of sex development: A qualitative examination	Flewelling, K. D.; De Jesus Ayala, S.; Chan, Y. M.; Chen, D.; Daswani, S.; Hansen–Moore, J.; Rama Jayanthi, V.; Kapa, H. M.; Nahata, L.; Papadakis, J. L.; Pratt, K.; Rausch, J. R.; Umbaugh, H.; Vemulakonda, V.; Crerand, C. E.; Tishelman, A. C.; Buchanan, C. L.	2022	Exclusion reason: Age not reported;
Laparoscopic creation of a neovagina in Mayer-Rokitansky-Küster-Hauser syndrome by modified Vecchietti's procedure	Folgueira, G.; Perez-Medina, T.; Martinez-Cortes, L.; Martinez-Lara, A.; Gomez, B.; Izquierdo, J.; Bajo-Arenas, J.	2006	Exclusion reason: Adult population;
Prepubertal follow-up after hypospadias repair with autologous in vitro cultured urothelial cells	Fossum, M.; Skikuniene, J.; Orrego, A.; Nordenskjöld, A.	2012	Exclusion reason: Hypospadias;
Autologous in vitro cultured urothelium in hypospadias repair{star, open}	Fossum, M.; Svensson, J.; Kratz, G.; Nordenskjöld, A.	2007	Exclusion reason: Hypospadias;
Long-term follow-up of children who underwent severe hypospadias repair using an online survey with validated questionnaires	Fraumann, S. A.; Stephany, H. A.; Clayton, D. B.; Thomas, J. C.; Pope Iv, J. C.; Adams, M. C.; Brock Iii, J. W.; Tanaka, S. T.	2014	Exclusion reason: Hypospadias;
Hypospadias outcome in the first 3 years after completing a pediatric urology fellowship	Frimberger, D.; Campbell, J.; Kropp, B. P.	2008	Exclusion reason: Hypospadias;
Laparoscopic gonadectomy for androgen insensitivity syndrome: karyotype tells the tale	Frishman, G. N.	2007	Exclusion reason: Adult population;
Retrospective Study Over the Hypospadias Surgery in a Single Tertiary Center	Fruntelată, R.; Stoica, G. A.; Ciobanu, M. O.; Ciurea, M. E.; Nica, O.; Stoica, M.	2021	Exclusion reason: Hypospadias;
Ten-year experience with composite bladder mucosa-skin grafts in hypospadias repair	Fu, Q.; Deng, C. L.	2006	Exclusion reason: Hypospadias;
Feasibility analysis of distal hypospadias during ambulatory surgery	Fu, W.; Deng, F.; Fu, K.; Li, Z.; Gao, X.; Liu, G.	2020	Exclusion reason: Hypospadias;
Hormone therapy in hypospadias surgery: A survey on the current practice in Turkey	Göllü Bahadir, G.; Ergün, E.; Telli, O.; Khanmammadov, F.; Çakmak, A. M.	2016	Exclusion reason: Hypospadias;
Ambiguous genitalia: an overview of 17 years' experience	Göllü, G.; Yildiz, R. V.; Bingol-Kologlu, M.; Yagmurlu, A.; Fedakar Senyücel, M.; Aktug, T.; Gökcora, I. H.; Dindar, H.	2007	Exclusion reason: Age not reported;
Duplicated urethra and a possible mullerian-renal-cervical spine (MURCS) association in a male child: a case report	GÃ¼neri, Ãağrı; TunÃ§, LÃ¼tfi; Polat, Fazlı; Tan, Mustafa ÃzgÃ¼r; Karaer, Kadri; Bozkırlı, İbrahim	2012	Exclusion reason: Wrong patient population;
TIPU outcomes for hypospadias treatment and predictive factors causing urethrocutaneous fistula and external urethral meatus stenosis in TIPU: Clinical study	Güler, Y.	2020	Exclusion reason: Hypospadias;
OHVIRA syndrome presenting with acute abdomen findings treated with minimally invasive method: three case reports	Gündüz, R.; Ağaçayak, E.; Evsen, M. S.	2022	Exclusion reason: Adult population;
Evaluation of surgical outcomes in different hypospadias types by HOSE score	Güner, E.; Arikan, Y.	2020	Exclusion reason: Hypospadias;
Complete vaginal agenesis in a girl with Mayer-Rokitansky-Küster-Hauser syndrome type II	Güven, A.; Mutus, M.; Bilgic, O.; Okur, H.	2008	Exclusion reason: Paper could not be retrieved;
Bleeding Control in Pediatric Hypospadias Surgery: Tourniquet and Adrenaline	GÜNendİ, Tansel; Kocaman, Osman Hakan	2022	Exclusion reason: Hypospadias;
The Effect of Pre-Incision Urethral Plate Width and Glanular Width on the Outcome of Tubularized Incised Urethral plate repair surgery in Distal Penile Hypospadias, A prospective study	Galal, M.; Taha, D. E.; Elabden, K. Z.; Nabeeh, H.; Abdelbaky, T.	2021	Exclusion reason: Hypospadias;
Clinical Profiles and Surgical Outcome of Hypospadias Repair at a Teaching Hospital in Ethiopia	Gama, M.; Abitew, B.; Abebe, K.	2022	Exclusion reason: Hypospadias;
Evaluation of the clinical efficacy of urethroplasty after failed hypospadias repair	Gamidov, S. I.; Pushkar, D. Y.; Vasiliev, A. O.; Govorov, A. V.; Dusmukhamedov, R. N.; Shneiderman, M. G.; Shatylko, T. V.; Gasanov, N. G.	2020	Exclusion reason: Hypospadias;
A lower fistula rate in hypospadias surgery	Gapany, C.; Grasset, N.; Tercier, S.; Ramseyer, P.; Frey, P.; Meyrat, B. J.	2007	Exclusion reason: Hypospadias;
Comparative analysis of the treatment of mid-shaft and distal hypospadias according to Snodgrass surgical repair and Mathieu technique	García-González, M.; Casal-Beloy, I.; Somoza Argibay, I.; Dargallo Carbonell, T.	2019	Exclusion reason: Hypospadias;
Sigmoid vaginoplasty with a modified single Monti tube: a pediatric case series	Garcia-Roig, M.; Castellan, M.; Gonzalez, J.; Gorin, M. A.; Cruz-Diaz, O.; Labbie, A.; Gosalbez, R.	2014	Exclusion reason: Wrong outcomes;
Management of recurrent urethral strictures after hypospadias repair: Is there a role for repeat dilation or endoscopic incision?	Gargollo, P. C.; Cai, A. W.; Borer, J. G.; Retik, A. B.	2011	Exclusion reason: Hypospadias;
Mclndoe Neovagina in patients with Mullerian Agenesis: A single center experience	Gari, A.	2017	Exclusion reason: Adult population;
Late surgical correction of hypospadias increases the risk of complications: a series of 501 consecutive patients	Garnier, S.; Maillet, O.; Cereda, B.; Ollivier, M.; Jeandel, C.; Broussous, S.; Lopez, C.; Paris, F.; Philibert, P.; Amouroux, C.; Coffy, A.; Gaspari, L.; Daures, J. P.; Sultan, C.; Kalfa, N.	2017	Exclusion reason: Hypospadias;
Impaired sexual and reproductive outcomes in women with classical forms of congenital adrenal hyperplasia	Gastaud, F.; Bouvattier, C.; Duranteau, L.; Brauner, R.; Thibaud, E.; Kutten, F.; Bougnères, P.	2007	Exclusion reason: No segregation by age;
Sexuality and psychosocial functioning in young women after colovaginoplasty	Gatti, C.; Del Rossi, C.; Lombardi, L.; Caravaggi, F.; Casolari, E.; Casadio, G.	2010	Exclusion reason: Adult population;
A Triplicated Bladder with Diphallia; Rare Variant of Duplicate Exstrophy	Gebreselassie, H. A.; Godu, B. G.; Assefa, H. G.; Erge, M. G.	2023	Exclusion reason: Wrong intervention;
Kutlay technique for hypospadias repair	Gecit, I.; Isik, D.; Pirincci, N.; Bilici, S.; Gunes, M.; Canbaz, Y.; Kocak, O. F.	2012	Exclusion reason: Hypospadias;
Simultaneous correction of breast hypertrophy and vaginal agenesis: Aesthetic surgery to the aid of reconstructive surgery	Gentileschi, Stefano; Salgarello, Marzia; Pino, Valentina; Albanese, Roberta; Scambia, Giovanni; Ercoli, Alfredo	2019	Exclusion reason: Adult population;
Postoperative nausea and vomiting in infants and young children following urologic surgery	George, P.; Belani, K. G.; Shukla, A.	2011	Exclusion reason: Hypospadias;
Investigation of factors affecting result of distal hypospadias repair: Comparison of two techniques	Germiyanoǧlu, C.; Nuhoǧlu, B.; Ayyildiz, A.; Akgül, K. T.	2006	Exclusion reason: Hypospadias;
Outcome analysis of tubularized incised urethral plate using dorsal dartos flap for proximal penile hypospadias repair	Ghanem, M. A.; Nijman, R. J. M.	2010	Exclusion reason: Hypospadias;
The cosmetic results of a simple method for repairing preputial skin defect in hypospadias	Ghavami-Adel, M.; Mollaeean, M.; Hooman, N.	2014	Exclusion reason: Hypospadias;
Parental Decisional Regret after Primary Distal Hypospadias Repair: Family and Surgery Variables, and Repair Outcomes	Ghidini, F.; Sekulovic, S.; Castagnetti, M.	2016	Exclusion reason: Hypospadias;
Transverse testicular ectopia with persistent Muellerian duct syndrome	Ghosh, M. K.; Biswas, S.; Singh, T. M.; Ojha, H. K.	2007	Exclusion reason: Paper could not be retrieved;
True hermaphroditism with ambiguous genitals: Report of a new case and review	Gil Ferrer, L.; Vara Callau, M.; Clavero Montañés, N.; Odriozola Grijalba, M.; Royo Pérez, D.; Caballero Pérez, V.; Garcés Gómez, R.; Romeo Ulecia, M.; Labarta Aizpún, J. I.; Rebage Moisés, V.	2012	Exclusion reason: Paper could not be retrieved;
Case report: New surgical technique for the management of refractory hypospadias in children	Gil, F. G.; Benavides, J. A.; Saldarriaga, J. F.; Henao, M.	2019	Exclusion reason: Hypospadias;
Management of hypospadias cripples with two-staged Bracka's technique	Gill, N. A.; Hameed, A.	2011	Exclusion reason: Hypospadias;
Anterior Urethral Advancement as a Single-Stage Technique for Repair of Anterior Hypospadias: Our Experience	Gite, V. A.; Nikose, J. V.; Bote, S. M.; Patil, S. R.	2017	Exclusion reason: Hypospadias;
Durham Smith Vest-Over-Pant Technique: Simple Procedure for a Complex Problem (Post-Hypospadias Repair Fistula)	Gite, V. A.; Patil, S. R.; Bote, S. M.; Siddiqui, M. A. K. N.; Nikose, J. V.; Kandi, A. J.	2017	Exclusion reason: Hypospadias;
Outcome of Snodgrass Repair for Various Types of Hypospadias: Our Experience	Gite, Venkat A.; Kandi, A. J.; Bote, S. M.; Nikose, J. V.; Patil, S. R.	2019	Exclusion reason: Hypospadias;
Atypical Clinical Presentation of Persistent Müllerian Duct Syndrome in Siblings	Globa, E.; Zelinska, N.; Siryk, N.; Bashamboo, A.; McElreavey, K.	2020	Exclusion reason: (Gonadectomy not recommended) rational of malignancy;
Does Preoperative Testosterone Administration Decrease Complications in Distal Hypospadias Repair with Urethroplasty?	Godlewski, K. F.; Mittal, S.; Hyacinthe, N.; Fischer, K.; Weaver, J.; Van Batavia, J.; Weiss, D.; Srinivasan, A.; Shukla, A.; Zderic, S.; Kolon, T.; Zaontz, M.; Long, C.	2023	Exclusion reason: Hypospadias;
A Complication in Hypospadias Surgery Due to Anchoring Suture	Gollu, G.; Kucuk, G.; Karabulut, A. A.; Yagmurlu, A.; Cakmak, M.	2015	Exclusion reason: Hypospadias;
One-step techniques for primary distal hypospadias in children and adolescents	Gomes, A. L.; da Silva, E. M. K.; Atallah, A. N.; Carnevale, J.; Baptista-Silva, J. C. C.	2013	Exclusion reason: Hypospadias;
Surgical treatment of hypospadias. Ten-year experience	González-Maldonado, A. A.; Manzo-Pérez, G.; Vanzzini-Guerrero, M. A.; Manzo-Pérez, B. O.; Lozada-Hernández, E. E.; Sánchez-López, H. M.	2018	Exclusion reason: Hypospadias;
Results of Onlay Preputial Flap Urethroplasty for the Single-Stage Repair of Mid- and Proximal Hypospadias	González, R.; Lingnau, A.; Ludwikowski, B. M.	2018	Exclusion reason: Hypospadias;
Use of fibrin glue in preventing urethrocutaneous fistula after hypospadias repair	Gopal, S. C.; Gangopadhyay, A. N.; Mohan, T. V.; Upadhyaya, V. D.; Pandey, A.; Upadhyaya, A.; Gupta, D. K.	2008	Exclusion reason: Hypospadias;
A stratified reconstructive approach in the management of congenital vaginal insufficiencies and agenesis	Gopalrathinam, S.; Margabandu, B. T.; Suneesh, P. J.; Madhurbootheswaran, S.; Gomathi, T.; Janardhanam, J.	2022	Exclusion reason: Adult population;
Does androgen stimulation prior to hypospadias surgery increase the rate of healing complications? - A preliminary report	Gorduza, D. B.; Gay, C. L.; De Mattos E. Silva, E.; Demde, D.; Hameury, F.; Berthiller, J.; Mure, P. Y.; Mouriquand, P. D.	2011	Exclusion reason: Hypospadias;
Preoperative Topical Estrogen Treatment vs Placebo in 244 Children With Midshaft and Posterior Hypospadias	Gorduza, D.; Plotton, I.; Remontet, L.; Gay, C. L.; El Jani, M.; Cheikhelard, A.; Blanc, T.; El Ghoneimi, A.; Leclair, M. D.; Roy, P.; Pirot, F.; Mimouni, Y.; Gaillard, S.; Chatelain, P.; Morel, Y.; Kassai, B.; Mouriquand, P.	2020	Exclusion reason: Hypospadias;
Preoperative topical estrogen treatment vs placebo in 244 children with midshaft and posterior hypospadias results of a prospective, multicenter, double-blind, randomized, placebo-controlled trial	Gorduza, D.; Plotton, I.; Remontet, L.; Gay, C. L.; Jani, M. E.; Cheikhelard, A.; Blanc, T.; Ghoneimi, A. E.; Leclair, M. D.; Roy, P.; Pirot, F.; Mimouni, Y.; Gaillard, S.; Chatelain, P.; Morel, Y.; Kassai, B.; Mouriquand, P.	2020	Exclusion reason: Hypospadias;
Oral mucosa graft for repair of hypospadias: Outcomes at puberty	Goyal, A.; Singh, M. V. A.; Dickson, A. P.	2010	Exclusion reason: Hypospadias;
Management of mullerian development anomalies: 9 years' experience of a tertiary care center	Goyal, L.; Dhaliwal, B.; Singh, P.; Ganjoo, S.; Goyal, V.	2020	Exclusion reason: Adult population;
Hematometrocolpos and ambiguous genitalia in an Indian girl with axial mesodermal dysplasia spectrum	Goyal, M.; Garg, A.; Ratan, S. K.; Kapoor, S.	2014	Exclusion reason: Wrong intervention;
One-Stage Repair of Proximal Hypospadias Using Lateral Penile Flap-Preliminary Results in a Single-Center Experience	Gozar, Horea; Ardelean, Mircea; Gurzu, Simona	2014	Exclusion reason: Hypospadias;
The Effect of the Testis on the Ovary: Structure-Function Relationships in a Neonate with a Unilateral Ovotestis (Ovotesticular Disorder of Sex Development)	Greeley, S. A. W.; Littlejohn, E.; Husain, A. N.; Waggoner, D.; Gundeti, M.; Rosenfield, R. L.	2017	Exclusion reason: Wrong intervention;
Two-stage repair for proximal hypospadias: A reappraisal	Greenfield, S. P.	2003	Exclusion reason: Hypospadias;
Adnexal Torsion Due to Borderline Mucinous Tumor of the Gonad in a Prepubertal Girl with Mixed Gonadal Dysgenesis (45,X/46,XY) and a Turner Phenotype	Grenvik, J. M.; Keenahan, L.; Adeyemi-Fowode, O.	2022	Exclusion reason: (Gonadectomy recommended) rationale of malignancy;
Successful isthmo-neovagina anastomosis after davydov's colpopoiesis in Mayer-Rokitansky-Küster-Hauser syndrome patients with a functional rudimentary uterine horn	Grimbizis, G. F.; Mikos, T.; Papanikolaou, A.; Theodoridis, T.; Tarlatzis, B. C.	2015	Exclusion reason: Adult population;
Is it safe to solely use ventral penile tissues in hypospadias repair? Long-term outcomes of 578 Duplay urethroplasties performed in a single institution over a period of 14 years	Grosos, C.; Bensaid, R.; Gorduza, D. B.; Mouriquand, P.	2014	Exclusion reason: Hypospadias;
[Koyanagi technique for repairing proximal hypospadias with penoscrotal transposition]	Gu, S. L.; Luo, X. S.; Hu, L. W.	2011	Exclusion reason: Hypospadias;
Comparative analysis of effects of tip and modified onlay island flap for treatment of hypospadias in children	Gu, S.; Luo, H.; Wang, Y.	2020	Exclusion reason: Hypospadias;
[Modified prepuce-degloving repair for urethrocutaneous fistula following hypospadias surgery]	Guan, Z. L.; Wang, S. Q.; Liu, J. L.; Huang, Y.; Cheng, G.; Liu, B. J.; Qin, C.; Song, N. H.; Hua, L. X.; Wang, Z. J.	2013	Exclusion reason: Hypospadias;
A New Suture Material for Hypospadias Surgery: A Comparative Study	Guarino, N.; Vallasciani, S. A.; Marrocco, G.	2009	Exclusion reason: Hypospadias;
Small Intestinal Submucosa for corporeal body grafting in patients with proximal hypospadias and severe chordee: Long term follow-up assessing erectile function and genital self-perception	Guevara, C. G.; Suarez, M. C.; Raymo, A.; Ransford, G. A.; Nassau, D. E.; Alam, A.; Labbie, A. S.; Castellan, M. A.; Gosalbez, R.	2022	Exclusion reason: Hypospadias;
Preliminary experience with the use of an autologous platelet-rich fibrin membrane for urethroplasty coverage in distal hypospadias surgery	Guinot, A.; Arnaud, A.; Azzis, O.; Habonimana, E.; Jasienski, S.; Frémond, B.	2014	Exclusion reason: Hypospadias;
Complete lower urinary tract duplication with true diphallia associated to anorrectal and neural malformations	Guirao, M. J.; Zambudio, G.; Nortes, L.; Jiménez, J. I.	2008	Exclusion reason: Paper could not be retrieved;
An epidermal cyst of the penis after distal hypospadias surgery: A case report	Guler, Y.; Tatar, Z.; Ucpinar, B.; Erbin, A.	2018	Exclusion reason: Hypospadias;
Sexual well-being and penile appearance in adolescents operated for distal hypospadias in childhood	Gulseth, E.; Urdal, A.; Andersen, M. H.; Falk, R. S.; Aksnes, G.; Emblem, R.; Wæhre, A.	2023	Exclusion reason: Hypospadias;
Unusual presentation of a Mullerian remnant in an infant with recurrent epididymo-orchitis	Gupta, A. D.; Loeb, S.; Stec, A.; Wang, M. H.	2011	Exclusion reason: Wrong patient population;
Comparison of interrupted- and continuous-suture urethroplasty in tubularised incised-plate hypospadias repair: A prospective study	Gupta, A.; Gupta, R.; Srivastav, P.	2017	Exclusion reason: Hypospadias;
Surgical Technique of Glans Wings Creation with Preservation of Glanular Vascular Arcade and Creating Flaps for Tension-Free Glansplasty in Hypospadias Repair	Gupta, Archika; Kureel, S. N.; Singh, Gurmeet; Gupta, Survesh Kumar; Sunil, Kanoujia	2023	Exclusion reason: Retracted;
Congenital adrenal hyperplasia: Long-term evaluation of feminizing genitoplasty and psychosocial aspects	Gupta, D. K.; Shilpa, S.; Amini, A. C.; Gupta, M.; Aggarwal, G.; Deepika, G.; Kamlesh, K.	2006	Exclusion reason: No segregation by age;
Long-term psychosocial adjustments, satisfaction related to gender and the family equations in disorders of sexual differentiation with male sex assignment	Gupta, D.; Bhardwaj, M.; Sharma, S.; Ammini, A. C.; Gupta, D. K.	2010	Exclusion reason: Age not reported;
An Unusual Case of Type A Posterior Cloaca Associated with 46XX Disorder of Sexual Differentiation with Y Duplication of Urethra	Gupta, R. K.; Tiwari, P.; Parelkar, S. V.; Sanghvi, B. V.; Mudkhedkar, K. P.; Mhaskar, S. S.; Shah, R. S.	2022	Exclusion reason: Wrong intervention;
Grafted tubularised incised-plate urethroplasty: An objective assessment of outcome with lessons learnt from surgical experience with 263 cases	Gupta, V.; Yadav, S. K.; Alanzi, T.; Amer, I.; Salah, M.; Ahmed, M.	2016	Exclusion reason: Hypospadias;
Revisiting Classical 3β-hydroxysteroid Dehydrogenase 2 Deficiency: Lessons from 31 Pediatric Cases	Guran, Tulay; Kara, Cengiz; Yildiz, Melek; Bitkin, Eda C.; Haklar, Goncagul; Lin, Jen-Chieh; Keskin, Mehmet; Barnard, Lise; Anik, Ahmet; Catli, Gonul; Guven, Ayla; Kirel, Birgul; Tutunculer, Filiz; Onal, Hasan; Turan, Serap; Akcay, Teoman; Atay, Zeynep; Yilmaz, Gulay C.; Mamadova, Jamala; Akbarzade, Azad; Sirikci, Onder; Storbeck, Karl-Heinz; Baris, Tugba; Chung, Bon-Chu; Bereket, Abdullah	2020	Exclusion reason: Wrong intervention;
Outcome and risk factors of tubularized incised plate urethroplasty in patients with reoperative hypospadias repairs	Ha, H. K.; Lee, S. D.	2009	Exclusion reason: Hypospadias;
A very rare case of diphallia with anorectal malformation	Habib, M.; Bajwa, H. F.; Abbas, M.; Chaudhary, M. A.	2023	Exclusion reason: Wrong intervention;
Lateral-based flap: a single stage urethral reconstruction for proximal hypospadias	Hadidi, A. T.	2009	Exclusion reason: Hypospadias;
Double Y glanuloplasty for glanular hypospadias	Hadidi, A. T.	2010	Exclusion reason: Hypospadias;
Proximal hypospadias with small flat glans: The lateral-based onlay flap technique	Hadidi, A. T.	2012	Exclusion reason: Hypospadias;
Functional urethral obstruction following tubularised incised plate repair of hypospadias	Hadidi, A. T.	2013	Exclusion reason: Hypospadias;
Perineal hypospadias; The Bilateral Based (BILAB) Skin Flap Technique	Hadidi, A. T.	2014	Exclusion reason: Hypospadias;
Perineal hypospadias: back to the future Chordee Excision & Distal Urethroplasty	Hadidi, A. T.	2018	Exclusion reason: Hypospadias;
The slit-like adjusted Mathieu technique for distal hypospadias	Hadidi, A. T.	2012	Exclusion reason: Hypospadias;
Tubularized incised plate repair for penoscrotal hypospadias: Role of surgeon's experience	Hafez, A. T.; Helmy, T.	2012	Exclusion reason: Hypospadias;
Penile appearance after hypospadias correction from a parent's point of view: Comparison of the hypospadias objective penile evaluation score and parents penile perception score	Haid, B.; Becker, T.; Koen, M.; Berger, C.; Strasser, C.; Roesch, J.; Zniva, C.; Oswald, J.	2016	Exclusion reason: Hypospadias;
Being born small for gestational age (SGA) might be associated with a higher reoperation rate in proximal hypospadias	Haid, B.; Tack, L. J. W.; Spinoit, A. F.; Weigl, C.; Steinkellner, L.; Gernhold, C.; Banuelos, B.; Sforza, S.; O'Kelly, F.; Oswald, J.	2022	Exclusion reason: Hypospadias;
Comparative study of snodgrass and mathieu's procedure for primary hypospadias repair	Hamid, R.; Baba, A. A.; Shera, A. H.	2014	Exclusion reason: Hypospadias;
Comparative Study of Snodgrass and Mathieu's Procedure for Primary Hypospadias Repair	Hamid, Raashid; Baba, Aejaz A.; Shera, Altaf H.	2014	Exclusion reason: Hypospadias;
New concept in urethral advancement for anterior hypospadias	Hammouda, H. M.; Hassan, Y. S.; Abdelateef, A. M.; Elgammal, M. A.	2008	Exclusion reason: Retracted;
Efficacy of additional tunica vaginalis flap coverage for protecting against urethrocutaneous fistulas in tubularized incised plate urethroplasty: A prospective, randomized controlled trial	Han, J. H.; Song, S. H.; Lee, J. S.; Park, S.; Kim, S. J.; Kim, K. S.	2020	Exclusion reason: Hypospadias;
Risk factors for failed urethrocutaneous fistula repair after transverse preputial island flap urethroplasty in pediatric hypospadias	Han, W.; Zhang, W.; Sun, N.	2018	Exclusion reason: Hypospadias;
Comparison of continuous eversion and inverting subepithelial suture in transverse preputial island flap urethroplasty in proximal hypospadias repair: A retrospective study	Han, W.; Zhang, W.; Sun, N.; Yang, Y.	2020	Exclusion reason: Hypospadias;
Implementation of a Spinal Anesthesia and Sedation Protocol that Reliably Prolongs Infant Spinal Anesthesia: Case Series of 102 Infants who received Spinal Anesthesia for Urologic Surgery	Handlogten, K.; Warner, L.; Granberg, C.; Gargollo, P.; Thalji, L.; Haile, D.	2020	Exclusion reason: No segregation of intersex conditions;
Incidental Gonadal Tumors at the Time of Gonadectomy in Women with Swyer Syndrome: A Case Series	Hanlon, A. J. M.; Kimble, R. M.	2015	Exclusion reason: Adult population
Management of Differences in Sexual Development: Evolution of an Approach for a Resource-Limited Setting	Hansen, E.; Irungu, E.; Nyagetuba, J. M.; Mbogo, J.	2022	Exclusion reason: No segregation by age
Analysis of complications after repair of hypospadias	Hansson, E.; Becker, M.; Aberg, M.; Svensson, H.	2007	Exclusion reason: Hypospadias;
Anesthetic management of a child with Russell-Silver syndrome	Hara, H.; Matsunaga, M.; Higa, K.; Mikasa, H.	2006	Exclusion reason: Hypospadias;
Hypospadias reconstruction: 11-year follow-up study of outcomes and patient satisfaction	Harb, A.; Page, F.; Nassimizadeh, M.; Park, A.	2017	Exclusion reason: Hypospadias;
Preliminary experience using a tunica vaginalis flap as the dorsal component of Bracka's urethroplasty	Harper, L.; Michel, J. L.; Sauvat, F.	2017	Exclusion reason: Hypospadias;
Ethical issues with early genitoplasty in children with disorders of sex development	Harris, R. M.; Chan, Y. M.	2019	Exclusion reason: Wrong study design
The Role of Tissue Expanders in the Reconstruction of Proximal Hypospadias	Harris, T. G. W.; Mudalegundi, S.; Haney, N. M.; Morrill, C. C.; Khandge, P.; Yang, R.; Redett, R. J.; Gearhart, J. P.	2023	Exclusion reason: Hypospadias;
Caudal Analgesia for Hypospadias in Pediatrics: Comparative Evaluation of Adjuvants Dexamethasone and Dexmedetomidine Combination versus Dexamethasone or Dexmedetomidine to Bupivacaine: A Prospective, Double-Blinded, Randomized Comparative Study	Hassan, P. F.; Hassan, A. S.; Elmetwally, S. A.	2018	Exclusion reason: Hypospadias;
Achieving a natural glanular meatus for distal hypospadias with a narrow and shallow plate: Tubularized incised plate versus modified Barcat repair	Hayashi, Y.; Kojima, Y.; Mizuno, K.; Kurokawa, S.; Nakane, A.; Kohri, K.	2008	Exclusion reason: Hypospadias;
Demonstration of postoperative effectiveness in ventral lengthening using a tunica vaginalis flap for severe penile curvature with hypospadias	Hayashi, Y.; Kojima, Y.; Mizuno, K.; Nakane, A.; Kato, T.; Kurokawa, S.; Kamisawa, H.; Maruyama, T.; Kohri, K.	2010	Exclusion reason: Hypospadias;
Neo-modified Koyanagi technique for the single-stage repair of proximal hypospadias	Hayashi, Y.; Kojima, Y.; Mizuno, K.; Nakane, A.; Kurokawa, S.; Maruyama, T.; Kohri, K.	2007	Exclusion reason: Hypospadias;
Ventral based dartos flap for the prevention of the urethrocutaneous fistula urethroplasty	Hayashi, Y.; Kojima, Y.; Nakane, A.; Kurokawa, S.; Tozawa, K.; Kohri, K.	2007	Exclusion reason: Hypospadias;
Can a slit-like meatus be achieved with the V-incision sutured meatoplasty for onlay island flap hypospadias repair?	Hayashi, Y.; Kojima, Y.; Nakane, A.; Maruyama, T.; Kohri, K.	2007	Exclusion reason: Hypospadias;
Management of urethral calculi associated with hairballs after urethroplasty for severe hypospadias	Hayashi, Y.; Yasui, T.; Kojima, Y.; Maruyama, T.; Tozawa, K.; Kohri, K.	2007	Exclusion reason: Hypospadias;
The clinical, structural, and biological features of neovaginas: a comparison of the Frank and the McIndoe techniques	Hayashida, S. A.; Soares, J. M., Jr.; Costa, E. M.; da Fonseca, A. M.; Maciel, G. A.; Mendonça, B. B.; Baracat, E. C.	2015	Exclusion reason: Adult population
Small Intestine Submucosa as a Corporal Body Graft in the Repair of Severe Chordee	Hayn, M. H.; Bellinger, M. F.; Schneck, F. X.	2009	Exclusion reason: Hypospadias;
Dartos flap coverage of the neourethra following repair for primary hypospadias, reoperative hypospadias and urethrocutaneous fistulas. It is a safe approach	Hayrettin, O.	2010	Exclusion reason: Hypospadias;
[Modified tubularized incised plate technique for hypospadias: a report of 169 cases]	He, J.; Zheng, W.; Zhao, Y. W.; Zu, J. C.; Zhao, X. K.	2010	Exclusion reason: Hypospadias;
Analysis of factors associated with postoperative complications after primary hypospadias repair: a retrospective study	He, Z.; Yang, B.; Tang, Y.; Mao, Y.	2022	Exclusion reason: Hypospadias;
Surgical Practice in Girls with Congenital Adrenal Hyperplasia: An International Registry Study	Hebenstreit, D.; Ahmed, S. F.; Krone, N.; Krall, C.; Bryce, J.; Alvi, S.; Ortolano, R.; Lima, M.; Birkebaek, N.; Bonfig, W.; Claahsen van der Grinten, H.; Costa, E. C.; Poyrazoglu, S.; de Vries, L.; Flück, C. E.; Guran, T.; Bugrul, F.; Güven, A.; Iotova, V.; Koehler, B.; Schröder, J. T.; Konrad, D.; Gevers, E.; Krone, R.; Milenkovic, T.; Vieites, A.; Ross, R.; Tadokoro Cuccaro, R.; Hughes, I.; Ac…	2021	Exclusion reason: Wrong outcomes;
Ultrasound-guided Pudendal Block Is a Viable Alternative to Caudal Block for Hypospadias Surgery: A Single-Surgeon Pilot Study	Hecht, S.; Piñeda, J.; Bayne, A.	2018	Exclusion reason: Hypospadias;
Does grafted tubularized incided plate improve the outcome after repair of primary distal hypospadias: A prospective randomized study?	Helmy, T. E.; Ghanem, W.; Orban, H.; Omar, H.; El-Kenawy, M.; Hafez, A. T.; Dawaba, M.	2018	Exclusion reason: Hypospadias;
Does intraoperative penile tourniquet application during hypospadias repair affect the patients and surgeons reported outcomes? A randomized controlled trial	Helmy, T. E.; Hashem, A.; Mursi, K.; AbdelHalim, A.; Hafez, A.; Dawaba, M. S.	2020	Exclusion reason: Hypospadias;
Ventral urethroplasty for postoperative urethral stricture in patients with hypospadias	Hen, J.; Tang, Y.; Wang, M.	2007	Exclusion reason: Hypospadias;
45 years' experience with early childhood anatomical technique of feminising genitoplasty for 46 XX Congenital Adrenal Hyperplasia –observations of vaginal introital anatomy and its relationship to the perineal body	Hennayake, S.; Barnes, A.; Mariotto, A.; Goyal, A.; Ajao, A.; Cserni, T.; Busby, G.; Patel, L.; Skae, M.; Nicholson, J.; Bianchi, A.	2022	Exclusion reason: No segregation by age;
The need for additional procedures in patients undergoing proximal hypospadias repairs as reported in the pediatric health information system database	Herbst, K. W.; Ferrer, F. A.; Makari, J. H.	2013	Exclusion reason: Hypospadias;
Treatment of vaginal agenesis in Mayer-Rokitansky-Küster-Hauser syndrome in Denmark: a nationwide comparative study of anatomical outcome and complications	Herlin, Morten; Bay Bjørn, Anne-Mette; Jørgensen, Laura Krogh; Trolle, Birgitta; Petersen, Michael Bjørn	2018	Exclusion reason: Adult population;
A 10-step procedure for distal hypospadias repair with 50% resident involvement is safe and effective	Herrera, O.; Mostafa, S.; Da Lomba, T.; Judge, C.; Andolfi, C.; Stahoviak, K.; Gundeti, M. S.	2021	Exclusion reason: Hypospadias;
Operative techniques and long-term outcomes of hypospadias repair in the absence of preputial skin after neonatal circumcision	Herzberg, H.; Dubi-Sobol, A.; Mendelson, T.; Ben-David, R.; Bar-Yaakov, N.; Savin, Z.; Ben-Chaim, J.; Bar-Yosef, Y.	2022	Exclusion reason: Hypospadias;
Despite Increased Operative Time and Younger Patient Age, Increasingly Complex Hypospadias Repair Is Not Associated with Increase in Postoperative Complications: A Pediatric National Surgical Quality Improvement Program Database Review	Hester, Austin G.; Colaco, Marc; Rasper, Alison M.; Terlecki, Ryan	2017	Exclusion reason: Hypospadias;
Vaginal reconstruction in female cloacal exstrophy patients	Hisamatsu, E.; Nakagawa, Y.; Sugita, Y.	2014	Exclusion reason: Adult population;
The learning curve in proximal hypospadias repair	Hisamatsu, E.; Sugita, Y.; Haruna, A.; Shibata, R.; Yoshino, K.	2021	Exclusion reason: Hypospadias;
Laparoscopic excision of symptomatic prostatic utricle following proximal hypospadias repair	Hoa, N. V.; Hong Tuan, V.; Quan, H. Q.; Hung, P. Q.; Chung, V. T.; Huyen Trang, D. T.; Ngoc, N. B.	2021	Exclusion reason: Hypospadias;
Long-term functional outcome and satisfaction of patients with hypospadias repaired in childhood	Hoag, C. C.; Gotto, G. T.; Morrison, K. B.; Coleman, G. U.; Macneily, A. E.	2008	Exclusion reason: Hypospadias;
[Improved nursing care after hypospadias correction by transurethral urinary catheterization with the "dripping stent"]	Hoffmann, N.; Heinrich, M.; Stehr, M.	2010	Exclusion reason: Hypospadias;
Management of urethrocutaneous fistula following hypospadias repair	Holland, A. J. A.; Abubacker, M.; Smith, G. H. H.; Cass, D. T.	2008	Exclusion reason: Hypospadias;
Hypospadias repair with tubularized incised plate. Is uroflowmetry necessary postoperatively?	Holmdahl, G.; Karström, L.; Abrahamsson, K.; Doroszkiewicz, M.; Sillén, U.	2006	Exclusion reason: Hypospadias;
Comparison of lingual mucosa and buccal mucosa grafts used in inlay urethroplasty in failed hypospadias of pre-pubertal boys in a Chinese group	Hongyong, J.; Shuzhu, C.; Min, W.; Weijing, Y.; Yidong, L.	2017	Exclusion reason: Hypospadias;
Foreskin healing after distal hypospadias repair: Does stenting affect the outcome?	Honkisz, I.; Sulisławski, J.; Dobrowolska-Glazar, B.; Kuijper, C. F.; Chrzan, R.	2021	Exclusion reason: Hypospadias;
Fistula repair after hypospadias surgery using buccal mucosal graft	Hosseini, J.; Kaviani, A.; Mohammadhosseini, M.; Rezaei, A.; Rezaei, I.; Javanmard, B.	2009	Exclusion reason: Hypospadias;
Cyanoacrylate glue dressing for hypospadias surgery	Hosseini, S. M. V.; Rasekhi, A. R.; Zarenezhad, M.; Hedjazi, A.	2012	Exclusion reason: Hypospadias;
Reconstructive surgery for females with congenital adrenal hyperplasia due to 21-hydroxylase deficiency: A review from the Prince of Wales Hospital	Houben, C. H.; Tsui, S. Y.; Mou, J. W.; Chan, K. W.; Tam, Y. H.; Lee, K. H.	2014	Exclusion reason: No segregation by age;
Management of 220 adolescents and adults with complications of hypospadias repair during childhood	Howe, A. S.; Hanna, M. K.	2017	Exclusion reason: Hypospadias;
Better Defining the Spectrum of Adult Hypospadias: Examining the Effect of Childhood Surgery on Adult Presentation	Hoy, N. Y.; Rourke, K. F.	2017	Exclusion reason: Hypospadias;
Impact of caudal block on revision rates after hypospadias repair: Multi-institution review	Hu, J. C.; Belon, C.; Ravula, N. R.; Durbin-Johnson, B.; Kurzrock, E. A.	2023	Exclusion reason: Hypospadias;
Gonadal tumour risk in 292 phenotypic female patients with disorders of sex development containing Y chromosome or Y-derived sequence	Huang, H.; Wang, C.; Tian, Q.	2017	Exclusion reason: No segregation by age;
High GMS score hypospadias: Outcomes after one- and two-stage operations	Huang, J.; Rayfield, L.; Broecker, B.; Cerwinka, W.; Kirsch, A.; Scherz, H.; Smith, E.; Elmore, J.	2017	Exclusion reason: Hypospadias;
Retrospective analysis of individual risk factors for urethrocutaneous fistula after onlay hypospadias repair in pediatric patients	Huang, L. Q.; Ge, Z.; Tian, J.; Ma, G.; Lu, R. G.; Deng, Y. J.; Wang, L. X.; Chen, C. J.; Zhu, H. B.; Zhu, X. J.; Guo, Y. F.	2015	Exclusion reason: Hypospadias;
A novel onlay urethroplasty for hypospadias with mild chordee after degloving: modified for complete removal of scar tissue underlying the urethral plate and for long-term outcomes	Huang, L. Q.; Ge, Z.; Wang, L. X.; Li, X. Y.; Deng, Y. J.; Guo, Y. F.; Ma, G.	2022	Exclusion reason: Hypospadias;
A new modification of the Duckett technique for one-stage repairing urethral plate transected hypospadias: Another option for severe hypospadias?	Huang, L. Q.; Guo, Y. F.; Ge, Z.; Lu, R. G.; Deng, Y. J.; Ma, G.; Chen, F.	2017	Exclusion reason: Hypospadias;
Comparative study of urethroplasties to reduce urethral strictures in patients with severe hypospadias	Huang, L. Q.; Wang, J.; Ge, Z.; Ma, G.; Lu, R. G.; Deng, Y. J.; Huang, S. M.; Guo, Y. F.	2019	Exclusion reason: Hypospadias;
Tubularized incised plate urethroplasty for hypospadias in children	Huang, L.; Tang, Y.; Wang, M.; Chen, S.	2006	Exclusion reason: Hypospadias;
One-stage repair of proximal hypospadias with severe chordee by in situ tubularization of the transverse preputial island flap	Huang, Y.; Xie, H.; Lv, Y.; Yu, L.; Sun, L.; Li, X.; Chen, Y.; Sun, H.; Chen, F.	2017	Exclusion reason: Hypospadias;
Long-term functional outcomes of distal hypospadias repair: A single center retrospective comparative study of TIPs, Mathieu and MAGPI	Hueber, P. A.; Antczak, C.; Abdo, A.; Franc-Guimond, J.; Barrieras, D.; Houle, A. M.	2015	Exclusion reason: Hypospadias;
Long-term functional outcomes after penoscrotal hypospadias repair: A retrospective comparative study of proximal TIP, Onlay, and Duckett	Hueber, P. A.; Salgado Diaz, M.; Chaussy, Y.; Franc-Guimond, J.; Barrieras, D.; Houle, A. M.	2016	Exclusion reason: Hypospadias;
Single-Layer Acellular Porcine Bladder Matrix as Graft in Corporoplasty for Ventral Curvature in Pediatric Proximal Hypospadias Repair: An Initial Experience	Huen, K. H.; Macaraeg, A.; Davis-Dao, C. A.; Williamson, S. H.; Boswell, T. C.; Chuang, K. W.; Stephany, H. A.; Wehbi, E. J.; Khoury, A. E.	2022	Exclusion reason: Hypospadias;
Erectile dysfunction in patients undergoing multiple attempts at hypospadias repair: Etiologies and concerns	Husmann, D. A.	2021	Exclusion reason: Hypospadias;
Objective scoring evaluation and uroflowmetry assessment of two-stage hypospadias repair: Single center experience	Hussein, N. S.; Samat, S. B.; Abdullah, M.; Gohar, M. N.	2013	Exclusion reason: Hypospadias;
Cosmetic and functional outcomes of two-stage hypospadias repair: an objective scoring evaluation and uroflowmetry	Hussein, Naser S.; Bin Abd Samat, Shapiee; Arif Kor Abdullah, Mohd; Nor Gohar, Mohd	2013	Exclusion reason: Hypospadias;
Normal anatomy of the external urethral meatus in boys: Implications for hypospadias repair	Hutton, K. A. R.; Babu, R.	2007	Exclusion reason: Hypospadias;
Factors influencing waiting time in hypospadias repair surgery	Idiodi-Thomas, H. O.; Ademuyiwa, A. O.; Elebute, O. A.; Alakaloko, F. M.; Bode, C. O.	2016	Exclusion reason: Hypospadias;
46,XY DSD due to 17β-HSD3 deficiency and 5α-reductase type 2 deficiency	Inacio, M.; Sircili, M. H. P.; Brito, V. N.; Domenice, S.; Oliveira-Junior, A. A.; Arnhold, I. J. P.; Tibor, F. D.; Costa, E. M. F.; Mendonca, B. B.	2011	Exclusion reason: Wrong study design;
Tubularized incised plate urethroplasty for the repair of distal and mid penile hypospadias	Inayat ur, Rehman; Waheed, T.; Ikram ud, Din; Imran, M.	2010	Exclusion reason: Hypospadias;
Correlation between Glans, Meatus, Shaft Score, and Penile Perception after Hypospadias Repair	Indriasari, V.; Alimoeddin, P. O.; Pamungkas, K. O.	2022	Exclusion reason: Hypospadias;
[Hypospadias--one-stage repair]	Ionescu, S.; Andrei, B.; Tîrlea, S.; Amǎriuţei, O.	2012	Exclusion reason: Hypospadias;
Glanular hypospadias management with modified circumcision and firlit procedure	Iqbal, N.; Hussain, I.; Cheema, M. A.; Hijazi, M. T.; Khan, M. A.; Lodhi, O. H.; Akhter, S.	2017	Exclusion reason: Hypospadias;
Magnitude of post-urethroplasty urinary tract infections in children with hypospadias at a tertiary hospital in Kenya	Irene, M.; Osawa, F.; Kuria, K.; Lessan, J.	2021	Exclusion reason: Hypospadias;
Staged segmental urethroplasty for scrotal/perineal hypospadias: a new concept	Ishiyama, A.; Seo, S.; Murakami, H.; Ochi, T.; Okawada, M.; Doi, T.; Miyano, G.; Koga, H.; Lane, G. J.; Haruna, H.; Shimizu, T.; Yamataka, A.	2016	Exclusion reason: Hypospadias;
Normalization of the vagina by dilator treatment alone in complete Androgen Insensitivity Syndrome and Mayer-Rokitansky-Kuster-Hauser Syndrome	Ismail-Pratt, I. S.; Bikoo, M.; Liao, L. M.; Conway, G. S.; Creighton, S. M.	2007	Exclusion reason: Hypospadias;
The meatal mobilization (MEMO) technique for distal primary and recurrent hypospadias	Ismail, O.; Mohammed, N. H.; Salim, M. J.	2020	Exclusion reason: Hypospadias;
Results of Tip Urethroplasty in Distal Penile Hypospadias in Pediatric Patients	Ismail, S.; Ismail, T.; Shah, S. Z. H.; Rasheed, S.; Saqib, A.; Memon, R.	2022	Exclusion reason: Hypospadias;
Surgical results of hypospadias surgery by single pediatric urology specialist; 3 year experience	Issi, Y.	2020	Exclusion reason: Hypospadias;
Dorsal Dartos Flap Prepared Before Urethroplasty, Less Bleeding of Operation: A New Perspective on Hypospadias	Issi, Yasar; Bilir, Cemal	2022	Exclusion reason: Hypospadias;
Acquired undescended testes in boys with hypospadias	Itesako, T.; Nara, K.; Matsui, F.; Matsumoto, F.; Shimada, K.	2011	Exclusion reason: Hypospadias;
Endocrine assessment of prepubertal boys with a history of cryptorchidism and/or hypospadias: a pilot study	Iwatsuki, S.; Kojima, Y.; Mizuno, K.; Kamisawa, H.; Umemoto, Y.; Sasaki, S.; Kohri, K.; Hayashi, Y.	2011	Exclusion reason: Hypospadias;
Double unfurled dartos flap technique in the surgical treatment of recurrent urethrocutaneous fistulas	Józsa, T.; Csízy, I.; Csiszkó, A.; Boros, M.; Roszer, T.; Nyirády, P.	2011	Exclusion reason: Hypospadias;
Psychosexual development in children with disorder of sex development (DSD)--results from the German Clinical Evaluation Study	Jürgensen, M.; Kleinemeier, E.; Lux, A.; Steensma, T. D.; Cohen-Kettenis, P. T.; Hiort, O.; Thyen, U.; DSD Network Working Group	2010	Exclusion reason: No segregation by age;
Health-related quality of life in children with disorders of sex development (DSD)	Jürgensen, M.; Lux, A.; Wien, S. B.; Kleinemeier, E.; Hiort, O.; Thyen, U.	2014	Exclusion reason: No segregation by age;
Triphallia (triple penis), the first reported case in human	Jabali, S. S.; Mohammed, A. A.	2020	Exclusion reason: Correction of urinary incontinence;
Voiding patterns of adult patients who underwent hypospadias repair in childhood	Jaber, J.; Kocherov, S.; Chertin, L.; Farkas, A.; Chertin, B.	2017	Exclusion reason: Hypospadias;
Acute angle closure glaucoma after hypospadias surgery: A vision-threatening complication of oxybutynin	Jain, Divya; Dhua, Anjan; Ravisankar, Venkateshwar; Chellam, Lavanya; Joshi, Manoj	2015	Exclusion reason: Hypospadias;
Management of children with disorders of sexual development (DSD): A retrospective analysis	Jan, I. A.; Orakzai, H.; Hanif, S.; Mirza, F. M.	2011	Exclusion reason: Age not reported;
Management of children with disorders of sex development: 20-year experience in southern Thailand	Jaruratanasirikul, Somchit; Engchaun, Vorapun	2014	Exclusion reason: Wrong outcomes;
Decisional regret among parents following hypospadias repair and variables affecting regrets	Javaid, N.; Liaqat, N.; Abbasi, S. Q.; Goandal, M. F.	2020	Exclusion reason: Hypospadias;
Comparison between tubularised incised plate urethroplasty and onlay island flap repair in mid and proximal penile hypospadias	Javid, L.; Pansota, M. S.; Ahmad, I.; Tariq, M.; Tabassum, S. A.	2014	Exclusion reason: Hypospadias;
The modified Koyanagi hypospadias repair for the one-stage repair of proximal hypospadias	Jayanthi, V. R.	2008	Exclusion reason: Hypospadias;
The modified Ulaanbaatar procedure: Reduced complications and enhanced cosmetic outcome for the most severe cases of hypospadias	Jayanthi, V. R.; Ching, C. B.; DaJusta, D. G.; McLeod, D. J.; Alpert, S. A.	2017	Exclusion reason: Hypospadias;
Combined spinal/caudal catheter anesthesia: extending the boundaries of regional anesthesia for complex pediatric urological surgery	Jayanthi, V. R.; Spisak, K.; Smith, A. E.; Martin, D. P.; Ching, C. B.; Bhalla, T.; Tobias, J. D.; Whitaker, E.	2019	Exclusion reason: No segregation of intersex conditions;
Midterm outcome of the modified Bretteville technique for hypospadias reconstruction	Jeans, L.; Curnier, A.; Sheikh, Z.; Stevenson, J. H.	2009	Exclusion reason: Hypospadias;
Penile hair tourniquet resulting in hypospadias failure	Jesus, L. E.; Bragança, J. J.; Rocha, J. M.; Dekermacher, S.; Anderson, K. M.	2014	Exclusion reason: Hypospadias;
Correcting Glanular Dislocation in Hypospadias With Up-to-Tip Technique and Double Wing Flaps	Ji, C.; Zhang, J.; Liang, W.; Pan, S.; Chen, Y.; Yao, Y.	2016	Exclusion reason: Hypospadias;
Predictive Value of C-Reactive Protein for Early Postoperative Complications in Children After Hypospadias Surgery	Ji, F.; Tang, H.; Wu, C.; Chen, L.; Wang, H.; Yan, B.	2021	Exclusion reason: Hypospadias;
Analysis of The Curative Effect of Tubularized Incised Plate Urethroplasty for Distal Hypospadias With The Dysplastic Corpus Spongiosum Covering Technique	Ji, L.; Chen, S.; Chen, Y.; Zhao, J.; Yin, Q.; Xian, H.; Ge, W.	2023	Exclusion reason: Hypospadias;
Application of autologous free inguinal dermal patch graft in the correction of severe ventral curva -ture of hypospadias	Ji, L.; Qian, Z.; Lihua, G.; Lei, W.; Quart, S.; Bingrui, W.; Zhange, C.; Shuqi, F.	2022	Exclusion reason: Hypospadias;
The association between nurse continuity and hypospadias repair patient outcomes: A retrospective study	Ji, Y.; Choi, E. K.; Han, S. W.	2023	Exclusion reason: Hypospadias;
Comparison of tubularized incised plate urethroplasty combined with a meatus-based ventral dartos flap or dorsal dartos flap in hypospadias	Jia, W.; Liu, G. C.; Zhang, L. Y.; Wen, Y. Q.; Fu, W.; Hu, J. H.; Wang, Z.; He, Q. M.; Xia, H. M.	2016	Exclusion reason: Hypospadias;
Perioperative complications within 30 days of hypospadias surgery: Results from NSQIP-Pediatrics	Jiang, D. D.; Chakiryan, N. H.; Gillis, K. A.; Acevedo, A. M.; Austin, J. C.; Seideman, C. A.	2020	Exclusion reason: Hypospadias;
Two different routes for transferring the pedicled preputial island flap for hypospadias in children: A comparative analysis	Jiang, J. B.; Fan, D. X.; Zhang, Y.; Zhang, K. P.; Chao, M.	2020	Exclusion reason: Hypospadias;
[Transverse preputial island flap technique (Duckett's procedure) for hypospadias repair: a report of 356 cases]	Jiang, X. Z.; Yang, J. F.; Zeng, Q.; Wan, B.; He, L. Y.	2011	Exclusion reason: Hypospadias;
[Application of tunica dartos flap coverage to tubularized incised plate urethroplasty]	Jiang, Z. Y.; Li, X. D.; He, Q. X.; Fan, S. H.; Wang, Z. X.; Bi, J. H.	2013	Exclusion reason: Hypospadias;
Long-term outcome of penile appearance and sexual function after hypospadias repairs: Situation and relation	Jiao, C.; Wu, R.; Xu, X.; Yu, Q.	2011	Exclusion reason: Hypospadias;
Surgical treatment of hermaphroditism: Experience with 25 cases	Jingde, Z.; Xin, X.; Entan, G.; Junhui, L.; Chunyu, X.; Xiaoyun, W.	2009	Exclusion reason: No segregation by age;
The Two-Stage Repair for Severe Primary Hypospadias	Johal, N. S.; Nitkunan, T.; O'Malley, K.; Cuckow, P. M.	2006	Exclusion reason: Hypospadias;
Long-Term Gynecological Outcomes in Women with Congenital Adrenal Hyperplasia due to 21-Hydroxylase Deficiency	Johannsen, T. H.; Ripa, C. P.; Carlsen, E.; Starup, J.; Nielsen, O. H.; Schwartz, M.; Drzewiecki, K. T.; Mortensen, E. L.; Main, K. M.	2010	Exclusion reason: No segregation by age;
Delayed presentation of urethrocutaneous fistulae after hypospadias repair	Johnston, A. W.; Jibara, G. A.; Purves, J. T.; Routh, J. C.; Wiener, J. S.	2020	Exclusion reason: Hypospadias;
Early hypospadias surgery may lead to a better long-term psychosexual outcome	Jones, B. C.; O'Brien, M.; Chase, J.; Southwell, B. R.; Hutson, J. M.	2009	Exclusion reason: Hypospadias;
Assessment of postoperative cosmetic outcomes of distal form hypospadias repair with the Hypospadias Objective Scoring Evaluation (HOSE)	Jonuzi, A.; Zvizdić, Z.; Milišić, E.; Kulovac, B.; Mešić, A.; Vranić, S.	2022	Exclusion reason: Hypospadias;
A New 3-Stage Approach for Reoperative Hypospadias	Jordan, A.; Sumfest, J.; DeSantis, J.	2022	Exclusion reason: Hypospadias;
Age of the mother as a risk factor and timing of hypospadias repair according to severity	Jorge, J. C.; Pérez-Brayfield, M. R.; Torres, C. M.; Piñeyro-Ruiz, C.; Torres, N.	2016	Exclusion reason: Hypospadias;
Gender Issues and Related Social Stigma Affecting Patients with a Disorder of Sex Development in India	Joseph, A. A.; Kulshreshtha, B.; Shabir, I.; Marumudi, E.; George, T. S.; Sagar, R.; Mehta, M.; Ammini, A. C.	2017	Exclusion reason: No segregation by age;
Persistent Mϋllerian duct syndrome presenting as bilateral cryptorchidism: a case report	Joshi, M.; Sahu, R.; Dubey, P.; Barala, A.	2022	Exclusion reason: Adult population;
The Bracka two-stage repair for severe proximal hypospadias: A single center experience	Joshi, Rakesh S.; Bachani, Mitesh K.; Uttarwar, Amit M.; Ramji, Jaishri I.	2015	Exclusion reason: Hypospadias;
Persistent Müllerian duct syndrome: a report of 2 cases and review of the literature	Ju, X. B.; Zhang, W.; Wu, H. F.; Qian, L. X.; Shen, B. X.; Xu, Z. Q.; Sui, Y. G.	2008	Exclusion reason: Paper could not be retrieved;
Clinical aspects and molecular genetics of persistent müllerian duct syndrome associated with transverse testicular ectopia: Report of three cases	Ju, X.; Li, Z.; Zhang, C.; Qin, C.; Shao, P.; Li, J.; Li, P.; Cao, Q.; Zhang, W.; Wang, Z.; Yin, C.	2013	Exclusion reason: (Gonadectomy not recommended) rational of malignancy;
Urethro-cutaneous Fistula after Hypospadia Repair: A single institution study	Jumbi, T.; Shahbal, S.; Mugo, R.; Osawa, F.; Mwika, P.; Lessan, J.	2019	Exclusion reason: Hypospadias;
Surgical outcomes of clitoroplasty in children with congenital adrenal hyperplasia and clitoral hypertrophy: A 19-year experience of a single surgeon	Jun, J.; Song, S. H.; Park, S.; Han, J. H.; Kim, K. S.	2021	Exclusion reason: Correction of urinary incontinence;
Surgical outcomes and socio-demographic pattern of hypospadias patients treated in a tertiary care center in Kabul, Afghanistan	Jurat, R.; Rahimi, M. T.; Barolia, R.	2021	Exclusion reason: Hypospadias;
Satisfaction with genital surgery and sexual life of adults with XY disorders of sex development: Results from the german clinical evaluation study	Köhler, B.; Kleinemeier, E.; Lux, A.; Hiort, O.; Grüters, A.; Thyen, U.; Akkurt, I.; Albers, N.; Bartsch, O.; Becker, D.; Beckmann, M. W.; Beetz, R. H.; Bettendorf, M.; Beyer, P.; Binder, G.; Boemers, T.; Brack, C.; Caliebe, A.; Dietz, H. G.; Dobberphul, J.; Dörr, H.; Eckholdt, F.; Finke, R.; Fisch, M.; Flück, C.; Frohneberg, D.; Gätjen, I.; Gitter, H.; Hampel, R.; Hauffa, B.; Heidemann, P.; Hein…	2012	Exclusion reason: No segregation by age;
Satisfaction with genital surgery and sexual life of adults with XY disorders of sex development: results from the German clinical evaluation study	Köhler, Birgit; Kleinemeier, Eva; Lux, Anke; Hiort, Olaf; Grüters, Annette; Thyen, Ute; DSD Network Working Group	2012	Exclusion reason: Adult population;
Comparision of complication rate in proximal and distal type hypospadias repaired with Snodgrass technique	Kücükaydin, M.; Güzel, M.; Çiftler, A. N.; Orhan, B.; Karakaya, A. E.; Ayangil, H. R.; Uysal, M.; Alkan, I. Y.	2006	Exclusion reason: Hypospadias;
Music interventions in pediatric surgery (The music under surgery in children study): A randomized clinical trial	Kühlmann, A. Y. R.; Van Rosmalen, J.; Staals, L. M.; Keyzer-Dekker, C. M. G.; Dogger, J.; De Leeuw, T. G.; Van Der Toorn, F.; Jeekel, J.; Wijnen, R. M. H.; Van Dijk, M.	2020	Exclusion reason: Hypospadias;
The role of tunica vaginalis flap in staged repair of hypospadias	Kadian, Y. S.; Singh, M.; Rattan, K. N.	2017	Exclusion reason: Hypospadias;
Tunica vaginalis: An aid in hypospadias fistula repair: Our experience of 14 cases	Kadian, Y.; Rattan, K.; Singh, J.; Singh, M.; Kajal, P.; Parihar, D.	2011	Exclusion reason: Hypospadias;
[Preputial reconstruction in surgical correction of distal hypospadia in children]	Kagantsov, I. M.	2012	Exclusion reason: Hypospadias;
[Comparison of the results of correction of medium and proximal hypospadias using onlay island flap and tubularized incised plate methods in children]	Kagantsov, I. M.	2013	Exclusion reason: Hypospadias;
Modification of two-stage technique of bracka with preservation and tubularization of the urethral plate for repair of proximal hypospadias	Kagantsov, I. M.; Surov, R. V.	2018	Exclusion reason: Hypospadias;
Single-donor fibrin sealant for repair of urethrocutaneous fistulae following multiple hypospadias and epispadias repairs	Kajbafzadeh, A. M.; Abolghasemi, H.; Eshghi, P.; Alizadeh, F.; Elmi, A.; Shafaattalab, S.; Dianat, S.; Amirizadeh, N.; Mohseni, M. J.	2011	Exclusion reason: Hypospadias;
Proximal Hypospadias With Severe Chordee: Single Stage Repair Using Corporeal Tunica Vaginalis Free Graft	Kajbafzadeh, A. M.; Arshadi, H.; Payabvash, S.; Salmasi, A. H.; Najjaran-Tousi, V.; Sahebpor, A. R. A.	2007	Exclusion reason: Hypospadias;
Detubularized Pedicled Vaginal Onlay Flap Urethroplasty: A New Method for Hypospadias Repair of Ambiguous Genitalia	Kajbafzadeh, A. M.; Nezami, B. G.	2008	Exclusion reason: No segregation by age;
Single incisional approach for reconstruction of hypospadias and concomitant inguinal hernia	Kajbafzadeh, A. M.; Sabetkish, S.; Mahboubi, A. H.; Sabetkish, N.	2014	Exclusion reason: Hypospadias;
Management of Multiple Failed Repairs of the Phallus Using Tissue Expanders: Long-Term Postpubertal Results	Kajbafzadeh, A. M.; Sina, A.; Payabvash, S.	2007	Exclusion reason: No segregation of intersex conditions;
Foreskin retractility following hypospadias repair with preputioplasty - Medium term outcomes	Kallampallil, J.; Hennayake, S.	2013	Exclusion reason: Hypospadias;
Opening the Anterior Vaginal Vault: A Novel Approach to Vaginoplasty with a Modified McIndoe Procedure Using an Artificial Dermis	Kamada, Y.; Sakamoto, A.; Tabuchi, K.; Matsuda, M.; Shimizu, K.; Nakatsuka, M.; Hiramatsu, Y.	2015	Exclusion reason: Adult population;
Perforation of sigmoid neovagina in a patient with Mayer-Rokitansky-Küster-Hauser syndrome	Kamath, A.; Butt, S.	2021	Exclusion reason: Adult population;
Comparison of Two Tubularized Incised Plate Urethroplasty Techniques in Hypospadias Reconstructive Surgery	Kambouri, K.; Aggelidou, M.; Deftereos, S.; Tsalikidis, C.; Chloropoulou, P.; Botaitis, S.; Giannakopoulos, S.; Pitiakoudis, M.	2020	Exclusion reason: Hypospadias;
Oophorectomy versus salpingo-oophorectomy in Turner syndrome patients with Y-chromosome material: Clinical experience and current practice patterns assessment	Kanakatti Shankar, R.; Inge, T. H.; Gutmark-Little, I.; Backeljauw, P. F.	2014	Exclusion reason: (Gonadectomy recommended) rationale of malignancy;
Is there a role for prophylactic antibiotics after stented hypospadias repair?	Kanaroglou, N.; Wehbi, E.; Alotay, A.; Bagli, D. J.; Koyle, M. A.; Lorenzo, A. J.; Farhat, W. A.	2013	Exclusion reason: Hypospadias;
Multivariate Analysis of the Factors Associated With Sexual Intercourse, Marriage, and Paternity of Hypospadias Patients	Kanematsu, A.; Higuchi, Y.; Tanaka, S.; Hashimoto, T.; Nojima, M.; Yamamoto, S.	2016	Exclusion reason: Hypospadias;
Analysis of the association between paternity and reoperation for urethral obstruction in adult hypospadias patients who underwent two-stage repair in childhood	Kanematsu, A.; Tanaka, S.; Hashimoto, T.; Nojima, M.; Yamamoto, S.	2019	Exclusion reason: Hypospadias;
A New Modification of the Koyanagi Technique for the One-stage Repair of Severe Hypospadias	Kang, L.; Huang, G.; Zeng, L.; Huang, Y.; Ma, X.; Zhang, Y.; Yuan, M.; Zhang, J.; Huang, L.	2016	Exclusion reason: Hypospadias;
Psychosexual development and quality of life outcomes in females with congenital adrenal hyperplasia	Kanhere, M.; Fuqua, J.; Rink, R.; Houk, C.; Mauger, D.; Lee, P. A.	2015	Exclusion reason: Adult population;
Hypospadias surgery: how it has changed in 40 years	Kaplan, G. W.	2010	Exclusion reason: Hypospadias;
Sigmoid vaginoplasty: Long-term results	Kapoor, R.; Sharma, D. K.; Singh, K. J.; Suri, A.; Singh, P.; Chaudhary, H.; Dubey, D.; Mandhani, A.	2006	Exclusion reason: Adult population;
Retrospective analysis of the results obtained by using Mathieu and TIP urethroplasty techniques in recurrent hypospadias repairs	Karabulut, A.; Sunay, M.; Erdem, K.; Emir, L.; Erol, D.	2008	Exclusion reason: Hypospadias;
Surgical management of complete penile duplication accompanied by multiple anomalies	Karaca, I.; Turk, E.; Ucan, A. B.; Yayla, D.; Itirli, G.; Ercal, D.	2014	Exclusion reason: Wrong intervention;
Ultrasound-Guided versus Conventional Caudal Block in Children: A Prospective Randomized Study	Karaca, O.; Pinar, H. U.; Gokmen, Z.; Dogan, R.	2019	Exclusion reason: Hypospadias;
Use of a Stent in Distal Hypospadias Repaired by Tubularized Incised Plate Urethroplasty: A Comparative Study	Karakaya, A. E.; Doǧan, A. B.; Güler, A. G.	2019	Exclusion reason: Hypospadias;
Dressing or Not after Tubularized Incised Plate Urethroplasty	Karakaya, A. E.; Güler, A. G.; Doǧan, A. B.	2021	Exclusion reason: Hypospadias;
Tubularized incised plate urethroplasty for the treatment of penile fistulas after hypospadias repair	Karakuş, O. Z.; Ateş, O.; Tekin, A.; Hakgüder, G.; Olguner, M.; Akgür, F. M.	2014	Exclusion reason: Hypospadias;
Modified Tubularized Incised Plate Urethroplasty Repair: Frenuloplasty and Long-Term Results in 155 Patients	Karakuş, S. C.; Koku, N.	2015	Exclusion reason: Hypospadias;
The effect of urethral catheter size on meatal stenosis formation in children undergoing tubularized incised plate urethroplasty	Karakus, S. C.; Koku, N.; Parmaksiz, M. E.; Ertaskin, I.; Kilincaslan, H.; Deliaga, H.	2014	Exclusion reason: Hypospadias;
Comparing caudal block and penile block using rectal acetaminophen in postoperative analgesia of hypospadias repair: A randomized clinical trial study	Karami, T.; Hoshyar, H.; Tavana, A. M.	2021	Exclusion reason: Hypospadias;
A Rare Cause of Congenital Adrenal Hyperplasia: Clinical and Genetic Findings and Follow-up Characteristics of Six Patients with 17-Hydroxylase Deficiency Including Two Novel Mutations	Kardelen, Aslı Derya; Toksoy, Güven; Baş, Firdevs; Abalı, Zehra Yavaş; Gençay, Genco; Poyrazoğlu, Şükran; Bundak, Rüveyde; Altunoğlu, Umut; Avcı, Şahin; Najaflı, Adam; Uyguner, Oya; Karaman, Birsen; Başaran, Seher; Darendeliler, Feyza	2018	Exclusion reason: No segregation by age
45,x/46,x,psu idic(Y)(q11.2) in a phenotypically normal male with short stature: A case report	Kawabe, Y.; Yamaguchi, M.; Miyagaki, S.; Ota, T.; Morimoto, H.; Hattori, A.; Fukami, M.; Mori, J.	2020	Exclusion reason: Wrong patient population;
Distal Urethroplasty and Glanuloplasty Procedure Can be Suitable for All Types of Glanular/Subcoronal Hypospadias	Kawai, S.; Hyuga, T.; Nakamura, S.; Nakai, H.	2019	Exclusion reason: Hypospadias;
Four cases of Mayer–Rokitansky–Küster–Hauser syndrome treated via non-surgical vaginal reconstruction using uterine cervical dilators	Kawasaki, A.; Itagagi, H.; Tsumagari, A.; Ijiri, H.; Yoshikawa, H.; Sato, T.	2020	Exclusion reason: Adult population;
The efficacy of dihydrotestosterone transdermal gel before primary hypospadias surgery: A prospective, controlled, randomized study	Kaya, C.; Bektic, J.; Radmayr, C.; Schwentner, C.; Bartsch, G.; Oswald, J.	2008	Exclusion reason: Hypospadias;
Value of urinary flow patterns in the follow-up of children who underwent Snodgrass operation	Kaya, C.; Kucuk, E.; Ilktac, A.; Ozturk, M.; Karaman, M. I.	2007	Exclusion reason: Hypospadias;
Comparison of distal hypospadias repair in circumcised patients and uncircumcised patients	Kazemi Rashed, F.; Gholizade, R.	2013	Exclusion reason: Hypospadias;
Patient Reported Outcomes in Preoperative and Postoperative Patients with Hypospadias	Keays, M. A.; Starke, N.; Lee, S. C.; Bernstein, I.; Snodgrass, W. T.; Bush, N. C.	2016	Exclusion reason: Hypospadias;
Isolated diphallia: case report and literature review	Keckler, S.; Stephany, H. A.; Spilde, T. L.; Snyder, C. L.	2009	Exclusion reason: Correction of urinary incontinence;
Pudendal versus caudal block in children undergoing hypospadias surgery a randomized controlled trial	Kendigelen, P.; Tutuncu, A. C.; Emre, S.; Altindas, F.; Kaya, G.	2016	Exclusion reason: Hypospadias;
Effect of human urine on the tensile strength of sutures used for hypospadias surgery	Kerstein, R. L.; Sedaghati, T.; Seifalian, A. M.; Kang, N.	2013	Exclusion reason: Hypospadias;
MAGPI under local anaesthesia without catheter as an alternative to standard TIP procedure in distal hypospadias repair	Kızılöz, H.; Okçelik, S.; Temel, M. C.	2021	Exclusion reason: Hypospadias;
OVOTESTICULAR DISORDER OF SEX DEVELOPMENT: A SINGLE-CENTER EXPERIENCE	Khadilkar, K. S.; Budyal, S. R.; Kasaliwal, R.; Sathe, P. A.; Kandalkar, B.; Sanghvi, B. V.; Parelkar, S. V.; Lila, A. R.; Bandgar, T.; Shah, N. S.	2015	Exclusion reason: No segregation by age;
Ventral dartos flap in second layer of hypospadias, prospective study	Khalef, J. A.	2021	Exclusion reason: Hypospadias;
Does the choice of suture material affect the incidence of urethrocutaneous fistulae after hypospadias repair? – A comparison of polyglactin 910 with polydioxanone	Khalid, A.; Zaidi, S. H.; Baloch, M.; Saleem, F.	2017	Exclusion reason: Hypospadias;
Mathieu technique with incision of the urethral plate versus standard tubularised incised-plate urethroplasty in primary repair of distal hypospadias: A prospective randomised study	Khalil, M.; Gharib, T.; El-shaer, W.; Sebaey, A.; Elmohamady, B.; Elgamal, K.	2017	Exclusion reason: Hypospadias;
Comparative study of inverting sutureline versus over and over continuous suturing in hypospadias repair	Khan, B. A.; Shah, M. A.; Khan, F. B.	2009	Exclusion reason: Hypospadias;
A case of true hemaphroditism presenting with dysgerminoma	Khare, M.; Gupta, M. K.; Airun, A.; Sharma, U. B.; Garg, K.	2017	Exclusion reason: Adult population;
Long term outcomes in 46, XX adult patients with congenital adrenal hyperplasia reared as males	Khattab, A.; Yau, M.; Qamar, A.; Gangishetti, P.; Barhen, A.; Al-Malki, S.; Mistry, H.; Anthony, W.; Toralles, M. B.; New, M. I.	2017	Exclusion reason: Age not reported;
Continent cutaneous diversion and external genitalia reconstruction in a child with severe variety urogenital sinus and ambiguous genitalia	Khemchandani, S. I.	2015	Exclusion reason: Correction of urinary incontinence;
Rokitansky Syndrome: Clinical Experience and Results of Sigmoid Vaginoplasty in 23 Young Girls	Khen-Dunlop, N.; Lortat-Jacob, S.; Thibaud, E.; Clément-Ziza, M.; Lyonnet, S.; Nihoul-Fekete, C.	2007	Exclusion reason: Adult population;
Hybrid mathieu urethroplasty: A simple modification outcomes	Khirallah, M.; El-Dossuky, N.	2021	Exclusion reason: Hypospadias;
Can Testosterone Alter the Degree of Hypospadias? A Comprehensive Study	Khokar, D. S.; Patel, R. V.	2021	Exclusion reason: Hypospadias;
[Androgen insensitivity syndrome - case report]	Khollová, S.; Hrdonková, E.; Pomahačová, R.	2014	Exclusion reason: Paper could not be retrieved;
Herlyn-Werner-Wunderlich syndrome: Uterus didelphys, obstructed hemivagina, and ipsilateral renal agenesis-role of sonographically guided minimally invasive vaginal surgery	Khong, T. L.; Siddiqui, J.; Mallinson, P.; Horton, D.; Gandhi, J.; Daniel, R.	2012	Exclusion reason: Adult population;
Sexual orientation and medical history among Iranian people with Complete Androgen Insensitivity Syndrome and Congenital Adrenal Hyperplasia	Khorashad, B. S.; Roshan, G. M.; Reid, A. G.; Aghili, Z.; Hiradfar, M.; Afkhamizadeh, M.; Talaei, A.; Aarabi, A.; Ghaemi, N.; Taghehchian, N.; Saberi, H.; Farahi, N.; Abbaszadegan, M. R.	2017	Exclusion reason: Wrong intervention;
Mental Health and Disorders of Sex Development/Intersex Conditions in Iranian Culture: Congenital Adrenal Hyperplasia, 5-α Reductase Deficiency-Type 2, and Complete Androgen Insensitivity Syndrome	Khorashad, Behzad S.; Aghili, Zahra; Kreukels, Baudewijntje P. C.; Reid, Alistair G.; Roshan, Ghasem M.; Hiradfar, Mehran; Talaei, Ali; Cohen Kettenis, Peggy T.	2018	Exclusion reason: Wrong intervention;
Prevention of urethrocutaneous fistulas after urethroplasty in patients with glandular and midshaft hypospadias	Khotamov, K. N.; Chuliev, M. S.; Bayakhmedov, F. F.; Kholmetov, S. S.; Nsirov, M. M.	2020	Exclusion reason: Hypospadias;
Transvesical robotic excision of a Müllerian duct remnant	Kidd, L. C.; Okoro, C.; Packer, M.; Dean, G.; Eun, D. D.	2021	Exclusion reason: Adult population;
Time to event analysis for post-hypospadias repair complications: a single-surgeon experience	Kim, J. K.; Shiff, M.; Chua, M. E.; Zu'bi, F.; Ming, J. M.; Pokarowski, M.; Farhat, W. A.	2021	Exclusion reason: Hypospadias;
Clinical course of vesicoureteral reflux in patients with hypospadias	Kim, K. H.; Lee, H. Y.; Im, Y. J.; Jung, H. J.; Hong, C. H.; Han, S. W.	2011	Exclusion reason: Hypospadias;
Impact of caudal block on postoperative complications in children undergoing tubularised incised plate urethroplasty for hypospadias repair: a retrospective cohort study	Kim, M. H.; Im, Y. J.; Kil, H. K.; Han, S. W.; Joe, Y. E.; Lee, J. H.	2016	Exclusion reason: Hypospadias;
Buccal Mucosa Tube Graft for Failed Hypospadias Repair: Worth it or Not?	Kim, S. W.; Lee, Y. S.; Han, S. W.	2020	Exclusion reason: Hypospadias;
Age-related changes in urinary flow following dorsal inlay graft urethroplasty for hypospadias in early childhood: Potential improvement over 11 years of age	Kim, W. J.; Hayashi, C.; Yamazaki, Y.	2018	Exclusion reason: Hypospadias;
Bone mineral density in complete androgen insensitivity syndrome and the timing of gonadectomy	King, T. F. J.; Wat, W. Z. M.; Creighton, S. M.; Conway, G. S.	2017	Exclusion reason: Adult population;
Bowel vaginoplasty in children and young women: an institutional experience with 55 patients	Kisku, S.; Varghese, L.; Kekre, A.; Sen, S.; Karl, S.; Mathai, J.; Thomas, R. J.; Kishore, R.	2015	Exclusion reason: Adult population;
Long-term psychological and sexual outcomes of severe penile hypospadias repair	Kiss, A.; Sulya, B.; Szász, A. M.; Romics, I.; Kelemen, Z.; Tóth, J.; Merksz, M.; Kemény, S.; Nyírády, P.	2011	Exclusion reason: Hypospadias;
Comparison of snodgrass and bracka methods in terms of urethral fistula and meatal stenosis in hypospadias repair	Koçak, Ö F.; Avci, V.; Ayengin, K.	2020	Exclusion reason: Hypospadias;
Use of BioGlue surgical adhesive in hypospadias repair	Kocherov, S.; Lev, G.; Chertin, B.	2014	Exclusion reason: Hypospadias;
Outcome of hypospadias repair in toilet-trained children and adolescents	Kocherov, S.; Prat, D.; Koulikov, D.; Ioscovich, A.; Shenfeld, O. Z.; Farkas, A.; Chertin, B.	2012	Exclusion reason: Hypospadias;
Case report: Penile duplication	Kode, G. M.	1991	Exclusion reason: Out of date range;
Urethral mobilization for distal and mid shaft hypospadias with chordee	Koenig, J. F.; Kottwitz, M.; McKenna, P. H.	2013	Exclusion reason: Hypospadias;
[Classification of urethroplasty complications in hypospadias]	Kogan, M. I.; Mitusov, V. V.; Shangichev, V. A.; Sizonov, V. V.	2010	Exclusion reason: Hypospadias;
[Microbial contamination of penile tissues as a risk factor for complications in the treatment of hypospadia]	Kogan, M. I.; Panchenko, S. N.; Nabokova, I. A.; Mitusov, V. V.; Shangichev, V. A.; Sizonov, V. V.	2011	Exclusion reason: Hypospadias;
Long-term physical, hormonal, and sexual outcome of males with disorders of sex development	Kojima, Y.; Mizuno, K.; Nakane, A.; Kato, T.; Kohri, K.; Hayashi, Y.	2009	Exclusion reason: Wrong outcomes;
Bilateral Gonadoblastoma in a 6-Year-old Girl With Frasier Syndrome: Need for Early Preventive Gonadectomy	Kollios, K.; Karipiadou, A.; Papagianni, M.; Traeger-Synodinos, J.; Kosta, K.; Savvidou, P.; Stabouli, S.; Roilides, E.	2022	Exclusion reason: (Gonadectomy recommended) rationale of malignancy;
Persistent Müllerian Duct Syndrome with Transverse Testicular Ectopia: A Novel Anti-Müllerian Hormone Receptor Mutation	Korkmaz, Ö; Özen, S.; Özcan, N.; Bayındır, P.; Şen, S.; Onay, H.; Gökşen, D.; Avanoğlu, A.; Özkınay, F.; Darcan, Ş	2017	Exclusion reason: (Gonadectomy not recommended) rational of malignancy;
High odds for freedom from early complications after tubularized incised-plate urethroplasty in 1-year-old versus 5-year-old boys	Korvald, C.; Stubberud, K.	2008	Exclusion reason: Hypospadias;
Incidence of urethrocutaneous fistula following distal hypospadias repair with and without caudal epidural block: A randomized pilot study	Koul, A.; Shukla, D.; Aggrawal, S. K.; Sethi, N.	2022	Exclusion reason: Hypospadias;
Management of complex anterior urethral strictures with multistage buccal mucosa graft reconstruction	Kozinn, S. I.; Harty, N. J.; Zinman, L.; Buckley, J. C.	2013	Exclusion reason: Hypospadias;
Correction of urethral stenosis after proximal hypospadias repair in children	Kozyrev, G. V.; Manasherova, D. T.; Abdulkarimov, G. A.; Abdullaev, F. K.; Gazimiev, M. A.	2020	Exclusion reason: Hypospadias;
Aesthetic criteria in surgical treatment of hypospadias in children	Kozyrev, G. V.; Protasov, A. A.; Nikolaev, V. V.; Abdullaev, F. K.; Abdulkarimov, G. A.; Karmanov, M. E.	2017	Exclusion reason: Hypospadias;
Hypospadias	Kraft, K. H.; Shukla, A. R.; Canning, D. A.	2010	Exclusion reason: Hypospadias;
Androgen insensitivity syndrome: Risk of malignancy and timing of surgery in a paediatric and adolescent population	Kravarusic, D.; Seguier-Lipszyc, E.; Feigin, E.; Nimri, R.; Nagelberg, N.; Freud, E.	2011	Exclusion reason: No segregation by age;
Long-Term Results of Surgical Treatment and Patient-Reported Outcomes in Congenital Adrenal Hyperplasia—A Multicenter European Registry Study	Krege, S.; Falhammar, H.; Lax, H.; Roehle, R.; Claahsen-van der Grinten, H.; Kortmann, B.; Duranteau, L.; Nordenskjöld, A.	2022	Exclusion reason: No segregation by age;
Exploring Factors Associated with Decisions about Feminizing Genitoplasty in Differences of Sex Development	Kremen, J.; Harris, R. M.; Aston, C. E.; Perez, M.; Austin, P. F.; Baskin, L.; Cheng, E. Y.; Fried, A.; Kolon, T.; Kropp, B.; Lakshmanan, Y.; Nokoff, N. J.; Palmer, B.; Paradis, A.; Poppas, D.; Reyes, K. J. S.; Wolfe-Christensen, C.; Diamond, D. A.; Tishelman, A. C.; Mullins, L. L.; Wisniewski, A. B.; Chan, Y. M.	2022	Exclusion reason: Wrong intervention;
Outcome after Hypospadias Repair: Evaluation Using the Hypospadias Objective Penile Evaluation Score	Krull, S.; Rissmann, A.; Krause, H.; Mohnike, K.; Roehl, F. W.; Koehn, A.; Hass, H. J.	2018	Exclusion reason: Hypospadias;
A 45,X/46,XY Male with Orchidopexy Diagnosed with Mixed Germ Cell Tumor After 21-year Follow-up	Kubota, M.; Terada, N.; Ito, K.; Takada, H.; Magaribuchi, T.; Sawada, A.; Akamatsu, S.; Negoro, H.; Saito, R.; Kobayashi, T.; Yamasaki, T.; Inoue, T.; Ogawa, O.	2017	Exclusion reason: (Gonadectomy recommended) rationale of malignancy;
OHVIRA-syndrome in a newborn	Kueppers, J.; Wehrli, L.; Zundel, S.; Shavit, S.; Stahr, N.; Szavay, P. O.	2021	Exclusion reason: Wrong intervention;
A Comparative Study on the Outcomes of Hypospadias Surgery Following Early Versus Late Bladder Catheter Removal	Kumar, A.; Ram Dhayal, I.	2022	Exclusion reason: Hypospadias;
Managing disorder of sexual development surgically: A single center experience	Kumar, J.; Kumar, V.; Bhatia, V.; Dabadghao, P.; Chaturvedi, S.; Kapoor, R.; Ansari, M. S.	2012	Exclusion reason: No segregation by age;
Surgical outcome in children undergoing hypospadias repair under caudal epidural vs penile block	Kundra, P.; Yuvaraj, K.; Agrawal, K.; Krishnappa, S.; Kumar, L. T.	2012	Exclusion reason: Hypospadias;
Duplicated müllerian remnant in a 6-year-old boy	Kuo, H. J.; Karmazyn, B.; Cain, M. P.	2009	Exclusion reason: Wrong patient population;
A 1-year randomized controlled trial to compare the outcome of primary repair of hypospadias with vascular cover using tunica vaginalis flap with those using preputial dartos fascia	Kurbet, S. B.; Koujalagi, R. S.; Geethika, V.; Nagathan, V.	2018	Exclusion reason: Hypospadias;
"Limited" double dorsal dartos flap coverage. An effective alternative to conventional flap coverage of the neourethra following Mathieu repair for subcoronal hypospadias	Kureel, S. N.; Vasudeva, P.; Sinha, S. K.; Dalela, D.	2008	Exclusion reason: Hypospadias;
A new technique for correction of distal penile hypospadias	Kutlay, R.; Isik, D.; Ercel, C.; Anlatici, R.; Isik, Y.	2010	Exclusion reason: Hypospadias;
The comparison of belt-fuqua and "TIPU" techniques in proximal penile hypospadias cases: Retrospective analysis of 65 cases	Kuyumcuoglu, U.; Eryildirim, B.; Faydaci, G.; Tarhan, F.; Ozgül, A.	2009	Exclusion reason: Hypospadias;
[Superiority of modified method in urine drainage for hypospadias repair: a 20 years' experience with 864 cases]	Lü, J.; Jin, Y. M.; Nie, H. B.; Xiao, Y. S.; Shen, W.; Dan, M. J.; Tong, L.; Hu, W. L.	2011	Exclusion reason: Hypospadias;
Technical refinements to improve outcomes following distal hypospadias repair	Lacy, J. M.; Hendrix, L. N.; Bole, R.; Habib, E.; Wootton, C. W.; Ziada, A. M.	2016	Exclusion reason: Hypospadias;
Distal hypospadias repair using only glans wing mobilization and approximation	Lacy, J. M.; Hendrix, L. N.; Grant, C.; Ziada, A. M.	2014	Exclusion reason: Hypospadias;
A prospective comparison of topical feracrylum citrate versus adrenaline as haemostatic agent in hypospadias surgery in children	Laddha, A. K.; Mulla, M.; Sharma, S. S.; Lahoti, B. K.; Mathur, R.	2014	Exclusion reason: Hypospadias;
Hemostasis during hypospadias surgery via topical application of feracrylum citrate: A randomized prospective study	Lahoti, B. K.; Aggarwal, G.; Diwaker, A.; Sharma, S. S.; Laddha, A.	2010	Exclusion reason: Hypospadias;
Comparison of caudal bupivacaine and bupivacaine-tramadol for postoperative analgesia in children undergoing hypospadias surgery	Laiq, N.; Khan, M. N.; Tahmeedullah; Gandapur, Y. K.; Khan, S.	2009	Exclusion reason: Hypospadias;
Laparoscopic Gonadectomy and Hernia Repair for Complete Androgen Insensitivity Syndrome (CAIS): A Rare Cause of Primary Amenorrhea	Lal, P.; Jha, U.; Kaur, R.; Sharma, N.; Agarwal, R.; Wadhawan, R.	2016	Exclusion reason: Adult population;
'That decision really was mine…'. Insider perspectives on health care controversies about intersex/diverse sex development	Lampalzer, U.; Briken, P.; Schweizer, K.	2021	Exclusion reason: Wrong outcomes;
Different clinical presentations and management in complete androgen insensitivity syndrome (CAIS)	Lanciotti, L.; Cofini, M.; Leonardi, A.; Bertozzi, M.; Penta, L.; Esposito, S.	2019	Exclusion reason: Wrong study design;
Proximal hypospadias repair with bladder mucosal graft: Our 10 years experience	Lanciotti, M.; Betti, M.; Elia, A.; Landi, L.; Taverna, M.; Cini, C.; Masieri, L.	2017	Exclusion reason: Hypospadias;
Mixed gonad dysgenesis	Landaeta, J.; Valdivieso, R.; Rincón, M. E.; Durán, I.	2015	Exclusion reason: Wrong study design;
Novel Use of an Osmotic Self-inflating Tissue Expander for Hypospadias Revision Surgery	Lansdale, N.; Henderson, L.; Hennayake, S.	2015	Exclusion reason: Hypospadias;
Urethral plate augmentation using pedicle flap of penile skin - A modification of TIP repair	Latif, M. T.; Liaqat, N.; Ahmad, I.; Dar, S. H.	2014	Exclusion reason: Hypospadias;
Morbidity of foreskin reconstruction in distal hypospadias repair surgery	Leclair, M. D.; Benyoucef, N.; Héloury, Y.	2008	Exclusion reason: Hypospadias;
PUVs are more common in boys with hypospadias	Lee, B.; Driver, C. P.; Flett, M. E.; Steven, L.; Steven, M.; O'Toole, S.	2020	Exclusion reason: Hypospadias;
Stent-related complications after hypospadias repair: a prospective trial comparing Silastic tubing and Koyle urethral stents	Lee, L. C.; Schröder, A.; Bägli, D. J.; Lorenzo, A. J.; Farhat, W. A.; Koyle, M. A.	2018	Exclusion reason: Hypospadias;
Predictors of secondary surgery after hypospadias repair: a population based analysis of 5,000 patients	Lee, O. T.; Durbin-Johnson, B.; Kurzrock, E. A.	2013	Exclusion reason: Hypospadias;
Long-term outcome and adjustment among patients with DSD born with testicular differentiation and masculinized external genital genitalia	Lee, P. A.; Houk, C. P.	2012	Exclusion reason: Paper could not be retrieved;
Laparoscopic Repositioning of Gonads from the Labia Majora or Inguinal Canal into the Abdominal Cavity in Pediatric Complete Androgen Insensitivity Syndrome Patients with Inguinal Hernia	Lee, S. R.	2020	Exclusion reason: Wrong intervention;
IMRT and HDR-ICBT for Locally Advanced Clear Cell Adenocarcinoma of the Cervix in Uterus Didelphys Associated With Unilateral Renal Agenesis	Lei, C.; Huang, M.; Li, N.; An, J.; Xiong, S.; Li, X.; Wu, L.	2020	Exclusion reason: Adult population;
Anterior sagittal approach without splitting the rectal wall	Leite, M. T. C.; Fachin, C. G.; De Albuquerque Maranhão, R. F.; Shida, M. E. F.; Martins, J. L.	2013	Exclusion reason: No segregation by age;
Vaginoplasty with Oxidized Cellulose in Mayer-Rokitansky-Küster-Hauser Syndrome	Leite, M. T. C.; Shida, M. E. F.; Takano, C. C.	2021	Exclusion reason: Adult population;
Small intestinal submucosa patch for extensive vaginal endometriosis resection	Lemos, Nucélio Luiz de Barros Moreira; Kamergorodsky, Gil; Faria, Ana Luiza Antunes; Ribeiro, Paulo Augusto Ayroza Galvão; Auge, Antonio Pedro Flores; Aoki, Tsutomu	2009	Exclusion reason: Adult population;
Critical outcome analysis of staged buccal mucosa graft urethroplasty for prior failed hypospadias repair in children	Leslie, B.; Lorenzo, A. J.; Figueroa, V.; Moore, K.; Farhat, W. A.; Bägli, D. J.; Pippi Salle, J. L.	2011	Exclusion reason: Hypospadias;
Corporeal Grafting for Severe Hypospadias: A Single Institution Experience With 3 Techniques	Leslie, J. A.; Cain, M. P.; Kaefer, M.; Meldrum, K. K.; Misseri, R.; Rink, R. C.	2008	Exclusion reason: Hypospadias;
Sexual function in adult life following Passerini-Glazel feminizing genitoplasty in patients with congenital adrenal hyperplasia	Lesma, A.; Bocciardi, A.; Corti, S.; Chiumello, G.; Rigatti, P.; Montorsi, F.	2014	Exclusion reason: No segregation by age;
Passerini-Glazel Feminizing Genitoplasty: Modifications in 17 Years of Experience with 82 Cases	Lesma, A.; Bocciardi, A.; Montorsi, F.; Rigatti, P.	2007	Exclusion reason: No segregation by age;
Effect of individualized psychological intervention on anxiety of parents of children with hypospadias	Li, A. Q.; Zhang, L.; Chen, F.; Gong, M.; Xie, H.	2013	Exclusion reason: Hypospadias;
[Clinical analysis of vaginoplasty with sigmoid colon by laparoscopic surgery]	Li, B.; Wang, J.; Wu, J. X.; Wang, L. Y.	2009	Exclusion reason: Paper could not be retrieved;
One-stage urethroplasty for hypospadias with microsurgical technique and parameatal foreskin island flap	Li, F.; Zhu, X.; He, Q.; Fang, J.; Zhong, D.	2006	Exclusion reason: Hypospadias;
One-stage dorsal lingual mucosal graft urethroplasty for the treatment of failed hypospadias repair	Li, H. B.; Xu, Y. M.; Fu, Q.; Sa, Y. L.; Zhang, J.; Xie, H.	2016	Exclusion reason: Hypospadias;
Significance of Continuous Nursing of Omaha System in Children after Hypospadias Surgery and Its Influence on Infection Complications	Li, J.; Fan, X.; Deng, Q.; Sun, J.; Jin, L.; Chen, P.; Wei, P.; Liu, A.	2022	Exclusion reason: Hypospadias;
A simple technique to repair distal and mid-shaft hypospadias using a de-epithelialized Byars' flap	Li, J.; Li, S.; Yang, Z.; Ke, Z.; Zhang, T.; Yin, J.	2022	Exclusion reason: Hypospadias;
Reoperation frequency after transverse preputial Island flap urethroplasty "Duckett's technique” in treatment of severe hypospadias: A single center study	Li, J.; Liu, P.; Yang, Z.; Wang, X.; Fan, S.; Li, Z.; Song, H.; Zhang, W.	2023	Exclusion reason: Hypospadias;
Impact of caudal regional anesthesia on complications after hypospadias repair with tubularised incised plate urethroplasty	Li, L.; Yang, B.; He, Y.; Zhang, W.; Liu, Z.; Zhang, J.	2021	Exclusion reason: Hypospadias;
Urethral reconstruction using gelatin sponge and micro-mucosa graft combined with local flap	Li, P.; Li, S.; Zhao, M.; Shi, B.; Li, Q.; Wang, Y.; Chen, W.; Liu, L.; Chen, B.; Liu, X.	2009	Exclusion reason: Hypospadias;
[Application of tunica vaginalis flap for multi-fistulas after urethroplasty in hypospadias]	Li, Q.; Li, S. K.; Zhou, C. D.; Li, F. Y.; Li, Y. Q.; Tang, Y.; Chen, W.; Yang, Z.; Zhou, Y.	2011	Exclusion reason: Hypospadias;
Laparoscopic vaginoplasty using a sigmoid graft through the umbilical single-incision hybrid transperineal approach: Our initial experience	Li, S.; Sun, C.; Shi, B.; Li, M.; Liu, L.	2014	Exclusion reason: Adult population;
Application of 4C continuous nursing in maintenance of indwelling urinary catheter in patients with hypospadias surgery	Li, X. I. E.; Dan, Z. H. U.; Ting, Gong; Jingjing, Bian; Juan, L. I. U.	2019	Exclusion reason: Hypospadias;
One-stage nonstented tubularized incised plate urethroplasty for pain and complication after hypospadias repair	Li, X.; Xu, N.; Xue, X.; Wei, Y.; Zheng, Q.; Sun, X.; Cai, H.; Jiang, T.	2014	Exclusion reason: Hypospadias;
[Tubed oral mucosa for staged treatment of congenital hypospadias in infancy]	Li, Y. Q.; Li, S. K.; Liu, X. J.; Tang, Y.; Chen, W.; Yang, Z.; Zhao, M. X.	2011	Exclusion reason: Hypospadias;
Efficacy of modified Koyanagi technique for proximal hypospadias and its medium-to-long term follow-ups at a single medical center	Li, Z.; Zhibo, Z.; Ting, A.; Chuan, W.; Yidong, H.; Xue, M.; Yongquan, T.; Lugang, H.	2022	Exclusion reason: Hypospadias;
The Dilemma of Sex Reassignment in an Adolescent with 17beta-HSD-3 Deficiency Raised as a Female: Ten-Year Follow-Up	Liakopoulou, M.; Keramydas, D.; Dracopoulou, M.; Dacou-Voutetakis, C.	2009	Exclusion reason: Adult population;
A comparative study of surgical outcomes using a Colorado microdissection needle versus standard-size needle electrocautery in one-stage hypospadias repair using a transverse preputial island flap	Liang, W. Q.; Qiu, Y. H.; Ji, C. Y.; Chen, Y. H.; Zhang, J. Q.; Yao, Y. Y.; Zhang, J. M.	2018	Exclusion reason: Hypospadias;
Surgical Repair of Mid-shaft Hypospadias Using a Transverse Preputial Island Flap and Pedicled Dartos Flap Around Urethral Orifice	Liang, W.; Ji, C.; Chen, Y.; Zhang, G.; Zhang, J.; Yao, Y.	2016	Exclusion reason: Hypospadias;
Analysis of gender assignment in children with 46, XY disorders of sex development	Liang, Y.; Lü, Y. Q.; Xie, H.; Huang, Y. C.; Li, X. X.; Li, P.; Xi, Y. Q.	2021	Exclusion reason: Paper could not be retrieved;
Urethrocutaneous fistulae after hypospadias repair: When do they occur?	Liao, A. Y.; Smith, G. H. H.	2016	Exclusion reason: Hypospadias;
Urethroplasty with tunica vaginalis flap for treating hypospadias with hydrocele: a report of 9 cases	Liao, H. Q.; Yang, L. Y.; Liu, Z. T.	2008	Exclusion reason: Hypospadias;
Clinical characteristics of female patients diagnosed with congenital adrenal hyperplasia and plastic-esthetic related thoughts: a retrospective study	Liao, L.; Sun, M.; Wang, F.; Pan, S.; Wu, X.; Huang, X.	2022	Exclusion reason: Paper could not be retrieved;
Tubularized longitudinal island flap of the mucosa and skin on the dorsum of the penis in the treatment of hypospadias: Experience from 176 cases	Liem, N. T.; Dung, L. A.; Tinh, N. D.	2006	Exclusion reason: Hypospadias;
Robotic removal of Müllerian duct remnants in pediatric patients: Our experience and a review of the literature	Lima, M.; Maffi, M.; Di Salvo, N.; Ruggeri, G.; Libri, M.; Gargano, T.; Lardy, H.	2018	Exclusion reason: (Gonadectomy not recommended) rational of malignancy;
Vaginal replacement in the pediatric age group: A 34-year experience of intestinal vaginoplasty in children and young girls	Lima, M.; Ruggeri, G.; Randi, B.; Dòmini, M.; Gargano, T.; La Pergola, E.; Gregori, G.	2010	Exclusion reason: No segregation by age;
Use of Acellular Dermal Matrix for Urethroplasty Coverage in Proximal Hypospadias Repair: a Pilot Study	Lin, D.; Wang, G.; Song, H.; Qu, Y.; Liu, P.; Liang, H.; Xu, S.; Chen, S.; Zhang, W.; Zhao, Y.; Chen, B.; Sun, N.	2020	Exclusion reason: Hypospadias;
Division of the proximal urethral plate and skin graft at the ventral surface of the penis for severe hypospadias	Lin, H.; Li, S. K.; Li, Y. Q.	2008	Exclusion reason: Hypospadias;
Staged transverse preputial island flap urethroplasty for some proximal hypospadias with moderate-to-severe chordee	Lin, H.; Wang, Y. Y.; Li, S. B.; Chen, Z. T.; Su, L. J.	2021	Exclusion reason: Hypospadias;
Application of Buck's fascia for restoring complete wrapping of neourethra with corpus spongiosum for hypospadias during tubularized incised plate urethroplasty	Lin, S.; He, S.; Xu, H.; Li, L.; Xu, D.	2020	Exclusion reason: Hypospadias;
Clinical lesson learned from genetic analysis in patients prior to surgical repair of hypospadias	Listyasari, N. A.; Robevska, G.; Ayers, K. L.; Tan, T. Y.; Sinclair, A. H.; Faradz, S. M. H.	2022	Exclusion reason: Hypospadias;
Application of buccal mucosa with Snodgrass procedure for repair of hypospadias	Liu, B.; Wang, D.; Yang, Z.; Tang, Y.; Li, Y.; Chen, W.	2018	Exclusion reason: Hypospadias;
Assessment of postoperative outcomes of hypospadias repair with validated questionnaires	Liu, M. M.; Holland, A. J.; Cass, D. T.	2015	Exclusion reason: Hypospadias;
Distal hypospadias repairing with foreskin reconstruction	Liu, W.; Wu, X.; Wu, R.	2020	Exclusion reason: Hypospadias;
Laparoscopic management of persistent Müllerian duct syndrome: A case report and pedigree investigation	Liu, X. F.; Wu, W. Q.; Dong, G. Q.; Xiao, T. T.; Liu, Y.; Zhou, Y. Z.; Li, Y. D.; Lin, J. T.; Chen, F. J.; Zhang, X. Z.	2021	Exclusion reason: Paper could not be retrieved;
Longqing Tablets for clinical curative effect of pediatric genital malformation postoperative urinary tract infections	Liu, X. K.; Huang, F.; Sun, C. L.; Xie, G. C.	2018	Exclusion reason: Hypospadias;
Treatment of hypospadias in children with urethral plate combined with one crescent flap	Liu, X.; Chu, J.; Peng, B.; Deng, Q.; Mao, C.	2019	Exclusion reason: Hypospadias;
A new use of scrotal septal skin flap in repairing hypospadias	Liu, X.; Li, Y.; Li, S.; Tang, Y.; Li, Q.	2011	Exclusion reason: Hypospadias;
[Persistent müllerian duct syndrome with hypospadias: report of a case]	Liu, Y.; Ouyang, B. S.; Lu, M. Z.	2011	Exclusion reason: Paper could not be retrieved;
Urethral reconstruction using lingual mucosal graft for the treatment of complex hypospadias	Liu, Z.; Fan, Z.; Huangfu, X.	2012	Exclusion reason: Hypospadias;
Ingrafts in hypospadias surgery: Longer-term outcomes	Loloi, J.; Harrington, S.; Boltz, S.; Decter, R. M.	2020	Exclusion reason: Hypospadias;
Intermediate-Term Followup of Proximal Hypospadias Repair Reveals High Complication Rate	Long, C. J.; Chu, D. I.; Tenney, R. W.; Morris, A. R.; Weiss, D. A.; Shukla, A. R.; Srinivasan, A. K.; Zderic, S. A.; Kolon, T. F.; Canning, D. A.	2017	Exclusion reason: Hypospadias;
Post-operative complications following masculinizing genitoplasty in moderate to severe genital atypia: results from a multicenter, observational prospective cohort study	Long, C. J.; Van Batavia, J.; Wisniewski, A. B.; Aston, C. E.; Baskin, L.; Cheng, E. Y.; Lakshmanan, Y.; Meyer, T.; Kropp, B.; Palmer, B.; Nokoff, N. J.; Paradis, A.; VanderBrink, B.; Scott Reyes, K. J.; Yerkes, E.; Poppas, D. P.; Mullins, L. L.; Kolon, T. F.	2021	Exclusion reason: Correction of urinary incontinence;
Decisional regret after distal Hypospadias repair: Single institution prospective analysis of factors associated with subsequent parental remorse or distress	Lorenzo, A. J.; Pippi Salle, J. L.; Zlateska, B.; Koyle, M. A.; Bägli, D. J.; Braga, L. H. P.	2014	Exclusion reason: Hypospadias;
Localization of external urethral orifice in coronary sulcus during urethroplasty in case of severe hypospadias accompanied by prostatic utricle cyst	Lu, J.; Cen, J.; Wang, W.; Zhao, H.; Li, P.; Mo, J.; Chen, Z.; Tang, Y.; Wei, J.; Luo, J.; Huang, S.; Fang, Y.	2021	Exclusion reason: Hypospadias;
Diagnosis and treatment of ovotesticular disorders of sex development in children	Lu, L. S.; Ruan, S. S.; Bi, Y. L.; Lu, Y. Q.; Wang, X.; Ge, L. J.; Xiao, X. M.	2009	Exclusion reason: Paper could not be retrieved;
Different outcomes of hypospadias surgery between North America, Europe and China: Is patient age a factor?	Lu, W.; Tao, Y.; Wisniewski, A. B.; Frimberger, D.; Kropp, B. P.	2012	Exclusion reason: Hypospadias;
Factors associated with reoperation in hypospadias surgery - A nationwide, population-based study	Lu, Y. C.; Huang, W. Y.; Chen, Y. F.; Chang, H. C.; Pong, Y. H.; Shih, T. H.; Huang, K. H.	2017	Exclusion reason: Hypospadias;
Time to complication detection after primary pediatric hypospadias repair: A large, single center, retrospective cohort analysis	Lucas, J.; Hightower, T.; Weiss, D. A.; Van Batavia, J.; Coelho, S.; Srinivasan, A. K.; Shukla, A. R.; Zderic, S. A.; Kolon, T. F.; Zaontz, M. R.; Canning, D. A.; Long, C. J.	2020	Exclusion reason: Hypospadias;
Self-reported outcomes after the onset of puberty in patients undergoing primary distal hypospadias repair by the tubularized incised plate technique combined with preputial reconstruction vs. circumcision: A norm related study	Ludovica, D.; Bianco, M.; Pelizzari, A.; Mandato, F.; Esposito, C.; Castagnetti, M.	2021	Exclusion reason: Hypospadias;
Urethroplasty for failed hypospadias repair: A matched cohort analysis	Lumen, N.; Hoebeke, P.; Deschepper, E.; Van Laecke, E.; De Caestecker, K.; Oosterlinck, W.	2011	Exclusion reason: Hypospadias;
Postoperative behavioral changes in Chinese children undergoing hypospadias repair surgery: A prospective cohort study	Luo, R.; Zuo, Y.; Liu, H. B.; Pan, Y.	2019	Exclusion reason: Hypospadias;
Lumbocostovertebral syndrome with associated VACTERL anomaly	Lyngdoh, T. S.; Mahalik, S.; Naredi, B.; Samujh, R.; Khanna, S.	2010	Exclusion reason: Hypospadias;
Spongiosum-combined glanuloplasty reduces glans complications after proximal hypospadias repair	Lyu, Y. Q.; Yu, L.; Xie, H.; Huang, Y. C.; Li, X. X.; Sun, L.; Liang, Y.; Chen, F.	2021	Exclusion reason: Hypospadias;
One-stage repair of proximal hypospadias by in situ tubularization of the transverse preputial island flap	Lyu, Y.; Chen, F.; Xie, H.; Huang, Y.; Wu, M.; Li, X.; Liang, Y.; Peng, Z.	2023	Exclusion reason: Hypospadias;
Comparison of short-term complications between Onlay and Duckett urethroplasty and the analysis of risk factors	Lyu, Y.; Yu, L.; Xie, H.; Huang, Y.; Li, X.; Sun, L.; Bao, J.; Liang, Y.; Zhou, X.; Chen, F.	2019	Exclusion reason: Hypospadias;
Snodgrass technique, Duckett repair and bladder mucosa grafting for hypospadias: an analysis of 251 cases	Ma, L. M.; Jiang, H.; Zhou, J.; Da, J.; Cai, Z. K.; Wang, Z.	2009	Exclusion reason: Hypospadias;
Buccal versus lingual mucosal graft urethroplasty for complex hypospadias repair	Maarouf, A. M.; Elsayed, E. R.; Ragab, A.; Salem, E.; Sakr, A. M. N.; Omran, M.; Abdelmonem, I. I.; Khalil, S. A. S.; Abdalsamad, K.; Abouhashem, S.; Shahin, A. M. S.; Eladl, M.	2013	Exclusion reason: Hypospadias;
Single vs. double dartos layers for preventing fistula in a tubularised incised-plate repair of distal hypospadias	Maarouf, A. M.; Shalaby, E. A.; Khalil, S. A.; Shahin, A. M.	2012	Exclusion reason: Hypospadias;
Two-stage complex hypospadias repair when urethral plate has to be divided: Ventral corporoplasty using a tunica vaginalis flap	Macedo Jr, A.; Bacelar, H.; Rondon, A.; Ottoni, S.; Liguori, R.; Garrone, G.; Leslie, B.; Ortiz, V.	2013	Exclusion reason: Hypospadias;
Long-term results with a one-stage complex primary hypospadias repair strategy (the three-in-one technique)	MacEdo Jr, A.; Liguori, R.; Ottoni, S. L.; Garrone, G.; Damazio, E.; Mattos, R. M.; Ortiz, V.	2011	Exclusion reason: Hypospadias;
One-stage complex primary hypospadia repair combining buccal mucosa graft, preputial flap and tunical vaginalis flap (the three-in-one technique)	MacEdo, A.; Liguori, R.; Garrone, G.; Ottoni, S.	2011	Exclusion reason: Hypospadias;
A different approach to distal hypospadias repair: The GUD (glandular urethral disassembly) technique	Macedo, A.; Ottoni, S. L.; Di Migueli, R. D. D.; de Mattos, R. M.; Garrone, G.; Leal da Cruz, M.	2021	Exclusion reason: Hypospadias;
The GUD technique: glandar urethral disassembly. An alternative for distal hypospadias repair	Macedo, A.; Ottoni, S. L.; Garrone, G.; Liguori, R.; Mattos, R. M.; da Cruz, M. L.	2020	Exclusion reason: Hypospadias;
Early Bilateral Gonadoblastoma in a Young Child with Mosaicism for Turner Syndrome and Trisomy 18 with Y Chromosome	MacMahon, J. M.; O'Sullivan, M. J.; McDermott, M.; Quinn, F.; Morris, T.; Green, A. J.; Betts, D. R.; O'Connell, S. M.	2017	Exclusion reason: (Gonadectomy recommended) rationale of malignancy;
Koyanagi urethroplasty for proximal hypospadias: A stage procedure?	Madec, F. X.; Desplanches, M.; Chabaud, M.; Irtan, S.; Suply, E.; Audry, G.	2022	Exclusion reason: Hypospadias;
Outcome of spongioplasty alone as second layer of tubularised incised plate urethroplasty in patients with hypospadias	Maheshwari, M.; Gite, V. A.; Agrawal, M.; Sankapal, P.; Shaw, V.; Sharma, S.; Dias, S.	2022	Exclusion reason: Hypospadias;
Autologous platelet-rich plasma covering urethroplasty versus dartos flap in distal hypospadias repair: A prospective randomized study	Mahmoud, A. Y.; Gouda, S.; Gamaan, I.; Baky Fahmy, M. A.	2019	Exclusion reason: Hypospadias;
Comparison between dorsal and ventral dartos flap interposition in a tubularized incised plate repair of distal hypospadias	Maily, J. A. H. A.; Gali, S.; Ghazi, M. J.	2020	Exclusion reason: Hypospadias;
Epispadias with complete prepuce: A rare anomaly	Maitama, H. Y.; Ahmed, M.; Bello, A.; Mbibu, H. N.	2012	Exclusion reason: Hypospadias;
Congenital adrenal hyperplasia: An Indian experience	Maiti, A.; Chatterjee, S.	2011	Exclusion reason: No segregation by age;
Comparison of outcome complications between snodgrass technique and Mathieu's repair in distal hypospadias repair	Majid, F.; Siddique, M.; Yasmeen, T.; Tayyaba, F. U. A.; Zafar, S.; Attiq Ur, Rahman	2021	Exclusion reason: Hypospadias;
Psychosexual Functioning Outcome Testing after Hypospadias Repair	Majstorovic, M.; Bizic, M.; Nikolic, D.; Stojanovic, B.; Bencic, M.; Joksic, I.; Djordjevic, M.	2020	Exclusion reason: Hypospadias;
Urethral reconstruction in severe hypospadias using buccal mucosa graft and penile skin flap	Majstorović, M.; Bižić, M.; Kojović, V.; Stojanović, B.; Krstić, Z.; Djordjević, M.	2011	Exclusion reason: Hypospadias;
Post-hypospadias urethrocutaneous fistulae: no difference in repair success between proximal and distal fistulae	Malhotra, N. R.; Schaeffer, A. J.; Slade, A. D.; Cartwright, P. C.; Lau, G. A.	2020	Exclusion reason: Hypospadias;
Survey of pediatric urologists on the preoperative use of testosterone in the surgical correction of hypospadias	Malik, R. D.; Liu, D. B.	2014	Exclusion reason: Hypospadias;
Hypospadias Repair in Ethiopia: A Five Year Review	Mammo, T. N.; Negash, S. A.; Negussie, T.; Getachew, H.; Dejene, B.; Tadesse, A.; Derbew, M.	2018	Exclusion reason: Hypospadias;
Bracka's Method of Proximal Hypospadias Repair: Preputial Skin or Buccal Mucosa?	Manasherova, D.; Kozyrev, G.; Nikolaev, V.; Abdullaev, F.; Abdulkarimov, G.; Kushnir, B.; Gazimiev, M.	2020	Exclusion reason: Hypospadias;
To Compare Short-term Surgical Outcome among Patients given Continuous Postoperative Antibiotic Prophylaxis and those given no Postoperative Antibiotics after Urethroplasty for Hypospadias: A Pilot Study	Manchanda, V.; Sengar, M.; Kumar, P.	2023	Exclusion reason: Hypospadias;
Laparoscopic Removal of Streak Gonads in Turner Syndrome	Mandelberger, A.; Mathews, S.; Andikyan, V.; Chuang, L.	2016	Exclusion reason: Age not reported;
Our 10-year experience of variable Müllerian anomalies and its management	Mane, S. B.; Shastri, P.; Dhende, N. P.; Obaidah, A.; Acharya, H.; Reddy, S.; Arlikar, J.; Goel, N.	2010	Exclusion reason: Wrong intervention;
Hypospadias with dorsal chordee: Case report of a novel approach for correction	Mane, Shivaji B.; Arlikar, Jamir D.; Reddy, Suyodhan; Dhende, Nitin P.	2011	Exclusion reason: Hypospadias;
Modified tubularized incised plate urethroplasty	Mane, Shivaji; Arlikar, Jamir; Dhende, Nitin	2013	Exclusion reason: Hypospadias;
Preservation of glanular cleft in the configuration of a vertical slit neomeatus in modified mathieu hypospadias repair	Mansoor, K.; Tsang, T.; Okoro, P. E.	2019	Exclusion reason: Hypospadias;
Foreskin reconstruction at the time of single-stage hypospadias repair: is it a safe procedure?	Manuele, R.; Senni, C.; Patil, K.; Taghizadeh, A.; Garriboli, M.	2019	Exclusion reason: Hypospadias;
Post-Hypospadias Repair Penile Score in Follow-Up Patients of Urethroplasty	Manzoor, A.; Talat, N.; Adnan, H. M.; Zia, M.; Aziz, M. A.; Ahmed, E.	2022	Exclusion reason: Hypospadias;
Evaluation of urogenital sinus surgery in disorder of sex development	Mao, Y.; Chen, S.; Tang, Y.; Wang, X.; Qin, D.; Chen, Y.	2017	Exclusion reason: Hypospadias;
Evaluation and treatment for ovotesticular disorder of sex development (OT-DSD) - experience based on a Chinese series	Mao, Y.; Chen, S.; Wang, R.; Wang, X.; Qin, D.; Tang, Y.	2017	Exclusion reason: (Gonadectomy recommended) rationale of malignancy;
Comparison of Onlay transverse island preputial flap and Onlay transverse free island preputial graft for midshaft hypospadias repair	Mao, Y.; Xia, M.; Cai, Y.; Wang, X.; Qin, D.; Chen, S.; Tang, Y.	2019	Exclusion reason: Hypospadias;
Urethral Plate Characteristics in Cases of Non-proximal Hypospadias May Not Be Associated With a Higher Risk of Complications When a Two-Stage Repair Is Applied	Marcou, M.; Bobbe, S. M.; Wullich, B.; Hirsch-Koch, K.	2022	Exclusion reason: Hypospadias;
Timing and outcome concerns regarding feminizing genitoplasty from the perspective of Egyptian families of girls with virilized external genitalia	Marei, M. M.; Fares, A. E.; Musa, N.; Abdelsattar, A. H.; Sharaf, A.; Hassan, M. M.; Elkotby, M.; Eltagy, G.; Hafez, M.; Elbarbary, M. M.	2016	Exclusion reason: Age not reported;
Early experience with laparoendoscopic single-site surgery in the pediatric urology patient population	Marietti, S.; Decambre, M.; Fairbanks, T.; Kling, K.; Chiang, G.	2010	Exclusion reason: (Gonadectomy recommended) rationale of malignancy;
Initial experience of an alternative surgical strategy for stenosis post- urethroplasty using dorsal buccal mucosa graft	Marrocco, G.; Vallascianil, S.; Nanni, L.; Fiocca, G.	2006	Exclusion reason: Hypospadias;
[Role of pediatric urologist in the treatment of congenital adrenal hyperplasia: a study of satisfaction and psychosocial aspects]	Martínez-Criado, Y.; Gómez, A. L.; Fernández-Hurtado, M. A.; Barrero, R.; García-Merino, F.	2013	Exclusion reason: Paper could not be retrieved;
Tubularized proximally-incised plate in distal/midshaft hypospadias repair	Marte, A.; Pintozzi, L.	2017	Exclusion reason: Hypospadias;
[Advantages of the anterior and mid-shaft hypospadias repair in the first year of life]	Marte, A.; Pintozzi, L.; Cavaiuolo, S.; Borrelli, M.; Prezioso, M.	2013	Exclusion reason: Hypospadias;
[Psychopathologic risk assessment and self-esteem in patients undergoing hypospadias surgery]	Marte, A.; Pintozzi, L.; Prezioso, M.; Borrelli, M.; Pisano, S.	2014	Exclusion reason: Hypospadias;
Relation between some techniques of hypospadias repair and complications: Universitary San Vicente de Paul Hospital 1986-2005	Martinez Montoya, J. A.; Charns Anturi, A. A.; Contreras Pérez, D. F.	2008	Exclusion reason: Hypospadias;
Technique for preservation of penile skin in genital reconstruction: Free graft to the scrotum	Massanyi, E. Z.; McMahon, D. R.	2011	Exclusion reason: Hypospadias;
Hypospadias repair using skin flaps: Analysis of 50 cases	Matani, Y. S.; Hani, I. B.	2010	Exclusion reason: Hypospadias;
Management of Proximal Hypospadias with 2-Stage Repair: 20-Year Experience	McNamara, E. R.; Schaeffer, A. J.; Logvinenko, T.; Seager, C.; Rosoklija, I.; Nelson, C. P.; Retik, A. B.; Diamond, D. A.; Cendron, M.	2015	Exclusion reason: Hypospadias;
Anesthesia for a 16-month-old patient with Prader-Willi syndrome	Meco, B. C.; Alanoglu, Z.; Cengiz, O. S.; Alkis, N.	2010	Exclusion reason: Wrong intervention;
Modification of Mathieu procedure to repair anterior hypospadias	Mehmood, M. T.; Ahmed, J.; Athar, M. S.; Ashraf, M. S.	2006	Exclusion reason: Hypospadias;
Intersex: Four cases in one family	Meijer, R. P.; Groeneveld, A. E.	2007	Exclusion reason: Wrong intervention;
Outcome of urethroplasty after parenteral testosterone in children with distal hypospadias	Menon, P.; Rao, K. L. N.; Handu, A.; Balan, L.; Kakkar, N.	2017	Exclusion reason: Hypospadias;
The GMS hypospadias score: Assessment of inter-observer reliability and correlation with post-operative complications	Merriman, L. S.; Arlen, A. M.; Broecker, B. H.; Smith, E. A.; Kirsch, A. J.; Elmore, J. M.	2013	Exclusion reason: Hypospadias;
Surgical technique for antegrade dissection of the preputial vascular pedicle during hypospadias repair	Mesrobian, H. G. O.; Canning, D. A.	2012	Exclusion reason: Hypospadias;
Penile block is associated with less urinary retention than caudal anesthesia in distal hypospadia repair in children	Metzelder, M. L.; Kuebler, J. F.; Glueer, S.; Suempelmann, R.; Ure, B. M.; Petersen, C.	2010	Exclusion reason: Hypospadias;
Surgical outcomes and cultural perceptions in international hypospadias care	Metzler, I. S.; Nguyen, H. T.; Hagander, L.; Jalloh, M.; Nguyen, T.; Gueye, S. M.; Devries, C. R.; Meara, J. G.	2014	Exclusion reason: Hypospadias;
Inpatients hypospadias care: Trends and outcomes from the american nationwide inpatient sample	Meyer, C.; Sukumar, S.; Sood, A.; Hanske, J.; Vetterlein, M.; Elder, J. S.; Fisch, M.; Trinh, Q. D.; Friedman, A. A.	2015	Exclusion reason: Hypospadias;
New laparoscopic peritoneal pull-through vaginoplasty technique	Mhatre, P.; Mhatre, J.; Sahu, R.	2014	Exclusion reason: Adult population;
Practice changes in childhood surgery for ambiguous genitalia?	Michala, L.; Liao, L. M.; Wood, D.; Conway, G. S.; Creighton, S. M.	2014	Exclusion reason: Wrong intervention;
[Ventral corpora cavernosa corporoplasty for the treatment of severe penile incurvation in Pediatric Urology]	Mieles Cerchar, M. J.; Gosalbez Rafel, R.; Miguélez Lago, C.	2016	Exclusion reason: Hypospadias;
Imaging of hypospadias: Pre- and postoperative appearances	Milla, S. S.; Chow, J. S.; Lebowitz, R. L.	2008	Exclusion reason: Hypospadias;
The use of tissue expanders for resurfacing of the penis for hypospadias cripples	Mir, T.; Simpson, R. L.; Hanna, M. K.	2011	Exclusion reason: Hypospadias;
Feminizing genitoplasty and congenital adrenal hyperplasia: analysis of anatomical results	Miranda, M. L.; Oliveira Filho, A. G.; Lemos-Marini, S. H.; Bustorff-Silva, J. M.; Guerra-Júnior, G.	2005	Exclusion reason: Paper could not be retrieved;
Uterus didelphys with obstructed hemivagina and ipsilateral renal agenesis	Mirkovic, L.; Mirkovic, D.; Boskovic, V.; Markovic, Z.	2007	Exclusion reason: Adult population;
Diphallus: Report on six cases and review of the literature	Mirshemirani, A. R.; Sadeghyian, N.; Mohajerzadeh, L.; Molayee, H.; Ghaffari, P.	2010	Exclusion reason: Wrong outcomes;
Skin and Neourethral Necrosis in Staged Hypospadias Repair	Mirshemirani, A.; Mahdavi, A.; Sarafi, M.	2016	Exclusion reason: Hypospadias;
Case Report: Low Bone and Normal Lean Mass in Adolescents With Complete Androgen Insensitivity Syndrome	Misakian, A.; McLoughlin, M.; Pyle, L. C.; Kolon, T. F.; Kelly, A.; Vogiatzi, M. G.	2021	Exclusion reason: Wrong intervention;
Challenges in managing proximal hypospadias: A 17-year single-center experience	Misra, D.; Elbourne, C.; Vareli, A.; Banerjee, D.; Joshi, A.; Friedmacher, F.; Skerritt, C.	2019	Exclusion reason: Hypospadias;
Urethroplasty Using Diverticular Tissue for Hypospadias	Mitsukawa, N.; Kubota, Y.; Akita, S.; Hasegawa, M.; Saiga, A.; Satoh, K.	2016	Exclusion reason: Hypospadias;
Two-stage repair for severe proximal hypospadias using oral mucosal grafts: combination of a modified Bracka method and a modified Byars flap method	Mitsukawa, N.; Saiga, A.; Akita, S.; Kubota, Y.; Kuriyama, M.; Satoh, K.	2015	Exclusion reason: Hypospadias;
Does ketorolac administration at the time of hypospadias surgery increase unplanned encounters in the immediate postoperative period?	Mittal, S.; Eftekharzadeh, S.; Weinstein, C.; Fombona, A.; Hyacinthe, N.; Shah, Y. B.; Weiss, D. A.; Kolon, T. F.; Shukla, A. R.; Canning, D. A.; Srinivasan, A. K.; Zaontz, M. R.; Long, C. J.	2023	Exclusion reason: Hypospadias;
Deferring gonadectomy in patients with turner syndrome with a genetic Y component is not a safe practice	Mittal, S.; Weaver, J.; Aghababian, A.; Edwins, R.; Godlewski, K.; Fischer, K.; Siu, S.; Gruccio, D.; Van Batavia, J.; Srinivasan, A.; Long, C.; Bamba, V.; Batra, V.; Bhatti, T.; Kolon, T.	2023	Exclusion reason: (Gonadectomy recommended) rationale of malignancy;
Less invasive new vaginoplasty using laparoscopy, atelocollagen sponge, and hand-made mould	Miyahara, Y.; Yoshida, S.; Shirakawa, T.; Makihara, N.; Niiya, K.; Ebina, Y.; Yamada, H.	2013	Exclusion reason: Adult population;
Laparoscopic diagnosis and treatment of a phenotypic girl with mosaic 45,XO/46,X,idic(Y) mixed gonadal dysgenesis	Mizuno, K.; Kojima, Y.; Kurokawa, S.; Mizuno, H.; Kohri, K.; Hayashi, Y.	2009	Exclusion reason: (Gonadectomy recommended) rationale of malignancy;
Transumbilical laparoendoscopic single-site gonadectomy for Turner's syndrome with Y-chromosome mosaicism	Mizuno, K.; Kojima, Y.; Nishio, H.; Tozawa, K.; Mizuno, H.; Kohri, K.; Hayashi, Y.	2012	Exclusion reason: (Gonadectomy recommended) rationale of malignancy;
Evaluation of onlay island flap technique in shallow urethral plate hypospadiasis	Mohajerzadeh, L.; Mirshemirani, A.; Rouzrokh, M.; Sadeghian, N.; Khaleghnejad-Tabari, A.; Mahdavi, A.; Poorhasan, S.	2016	Exclusion reason: Hypospadias;
Comparing mathieu and tubularized incised-plate urethroplasties for repairing distal penile hypospadias: A single-center experience with long-term outcome	Mohajerzadeh, L.; Moghadam, A. D.; Tabari, A. K.; Rouzrokh, M.; Moghimi, N.	2021	Exclusion reason: Hypospadias;
A comparative study of polydioxanone (PDS) and polyglactin (Vicryl) in hypospadias repair	Mohamed Ali Alaraby, S. O.; Abdeljaleel, I. A.; Hamza, A. A.; Elawad Elhassan, A. E.	2021	Exclusion reason: Hypospadias;
A simple procedure for management of urethrocutaneous fistulas; post-hypospadias repair	Mohamed, S.; Mohamed, N.; Esmael, T.; Khaled, S.	2010	Exclusion reason: Hypospadias;
Pre-operative hormone stimulation in hypospadias repair: A facilitator or a confounder	Mohammadipour, A.; Hiradfar, M.; Sharifabad, P. S.; Shojaeian, R.	2020	Exclusion reason: Hypospadias;
Long-term complications of hypospadias repair: A ten-year experience from northern zone of Tanzania	Mohammed, M.; Bright, F.; Mteta, A.; Mbwambo, J.; Ngowi, B. N.; Mbwambo, O.; Yongolo, S.; Mganga, A.	2020	Exclusion reason: Hypospadias;
Long term complications of hypospadias repair: A ten-year experience from northern zone of Tanzania	Mohd, M. S.; Bright, F. B.; Mteta, A. K.; Mbwambo, J. S.; Ngowi, B. N.; Mbwambo, O. J.; Yongolo, S.; Mganga, A. M.	2020	Exclusion reason: Hypospadias;
Corporeal body grafting using buccal mucosa for posterior hypospadias with severe curvature	Mokhless, I. A.; Youssif, M. E.; Orabi, S. S.; Ehnaish, M. M.	2009	Exclusion reason: Hypospadias;
Z-plasty for sculpturing of the bifid scrotum in severe hypospadias associated with penoscrotal transposition	Mokhless, I.; Youssif, M.; Eltayeb, M.; Hanna, M.	2011	Exclusion reason: Hypospadias;
Partial Penile Disassembly for Isolated Epispadias Repair	Mokhless, I.; Youssif, M.; Ismail, H. R.; Higazy, H.	2008	Exclusion reason: Hypospadias;
Improving the penile skin adequacy and appearance by patching of the preputial skin island flap (Psif) in distal and midshaft hypospadias associated with severe ventral skin deficiency: Experience in 224 cases	Molaeian, M.; Eskandari, F.; Raji, H.; Ghavami-Adel, M.; Mollaeian, A.	2020	Exclusion reason: Hypospadias;
Urethral Mobilization and Advancement With Distal Triangular Urethral Plate Flap for Distal and Select Cases of Mid Shaft Hypospadias: Experience With 251 Cases	Mollaeian, M.; Sheikh, M.; Tarlan, S.; Shojaei, H.	2008	Exclusion reason: Hypospadias;
Urethral stricture in adult as a consequence of childhood hypospadias repair	Moniruzzaman, M.; Faruquzzaman; Mohiuddin, T.	2011	Exclusion reason: Hypospadias;
Tunica vaginalis flap versus inner preputial dartos flap as waterproof layer for proximal staged hypospadias repair: A comparative study	Moosa, Z. Y.; Al-Hallak, Y. M.	2020	Exclusion reason: Hypospadias;
A young girl with right ovarian torsion and left ovarian ectopy	Morabito, G.; Daidone, A.; Murru, F.; Iaquinto, M.; Faleschini, E.; Barbi, E.; Cozzi, G.	2020	Exclusion reason: Wrong intervention;
Meatal Mobilization and Glanuloplasty: A Viable Option for Coronal and Glanular Hypospadias Repair	Moradi, M.; Kazemzadeh, B.; Hood, B.; Rezaee, H.; Kaseb, K.	2016	Exclusion reason: Hypospadias;
Sexual and functional results after creation of a neovagina in women with Mayer-Rokitansky-Küster-Hauser syndrome: A comparison of nonsurgical and surgical procedures	Morcel, K.; Lavoué, V.; Jaffre, F.; Paniel, B. J.; Rouzier, R.	2013	Exclusion reason: Adult population;
Obstructed hemivagina and ipsilateral renal agenesis with intestinal malrotation	Morino, M.; Hoshino, M.; Musha, I.	2013	Exclusion reason: Adult population;
Long-term outcome of vaginoplasty with the bilateral labioscrotal flap	Moriya, K.; Higashiyama, H.; Tanaka, H.; Mitsui, T.; Nakamura, M.; Nonomura, K.	2009	Exclusion reason: No segregation by age;
Long-Term Cosmetic and Sexual Outcome of Hypospadias Surgery: Norm Related Study in Adolescence	Moriya, K.; Kakizaki, H.; Tanaka, H.; Furuno, T.; Higashiyama, H.; Sano, H.; Kitta, T.; Nonomura, K.	2006	Exclusion reason: Hypospadias;
Long-Term Patient Reported Outcome of Urinary Symptoms After Hypospadias Surgery: Norm Related Study In Adolescents	Moriya, K.; Kakizaki, H.; Tanaka, H.; Mitsui, T.; Furuno, T.; Kitta, T.; Higashiyama, H.; Sano, H.; Nonomura, K.	2007	Exclusion reason: Hypospadias;
Impact of laparoscopy for diagnosis and treatment in patients with disorders of sex development	Moriya, K.; Morita, K.; Mitsui, T.; Kitta, T.; Nakamura, M.; Kon, M.; Nonomura, K.	2014	Exclusion reason: No segregation by age;
Edges-On-Dartos: An Easy Way to Improve Graft Performance in Staged Hypospadias Repair	Morlacco, A.; Gobbi, D.; Esposito, C.; Castagnetti, M.	2020	Exclusion reason: Hypospadias;
Management of High-Grade Penile Curvature Associated With Hypospadias in Children	Moscardi, P. R. M.; Gosalbez, R.; Castellan, M. A.	2017	Exclusion reason: Hypospadias;
Hypospadias repair: The effect of urethral plate configuration on the outcome of Duplay-Snodgrass repair	Mosharafa, A. A.; Agbo-Panzo, D.; Priso, R.; Aubry, E.; Besson, R.	2009	Exclusion reason: Hypospadias;
Severe anterior urethral stricture after proximal hypospadias repair - treatment and review of literature	Moslemi, M. K.; Firoozabadi, M. H. D.	2010	Exclusion reason: Hypospadias;
Mathieu repair of distal and midshaft hypospadias: Risks and benefits of foreskin reconstruction versus circumcision	Moslemi, M. K.; Gilani, M. A. S.; Shahrokh, H.	2011	Exclusion reason: Hypospadias;
Vaginoplasty With Full-thickness Mesh Skin Graft for Vaginal Agenesis	Motta, G. L.; Tavares, P. M.; Burttet, L. M.; Berger, M.; Silva Neto, B.; Rosito, T. E.	2016	Exclusion reason: Adult population;
Urethral plate grafting improves the results of tubularized incised plate urethroplasty in primary hypospadias	Mouravas, V.; Filippopoulos, A.; Sfoungaris, D.	2014	Exclusion reason: Hypospadias;
Outcome of proximal hypospadias repair using three different techniques	Moursy, E. E.	2010	Exclusion reason: Hypospadias;
Use of tubularized incised plate urethroplasty for secondary hypospadias repair or repair in circumcised patients	Mousavi, S. A.	2008	Exclusion reason: Hypospadias;
Diphallus with anorectal malformation-case report	Mukunda, R.; Bendre, P. S.; Redkar, R. G.; Hambarde, S.	2010	Exclusion reason: Correction of urinary incontinence;
Oral mucosa for hypospadias repair: a report of 19 cases	Mulati, R.; Wang, W. G.; Baihetiya, A.; Ai, S. J.; Wang, Y. J.	2009	Exclusion reason: Hypospadias;
A useful tip for preventing surgical site infections after hypospadias repair. A single surgeon's experience of 376 cases	Murakami, H.; Seo, S.; Ochi, T.; Yazaki, Y.; Takeda, M.; Yamataka, A.	2021	Exclusion reason: Hypospadias;
Urethrocutaneous fistula after hypospadias repair: Outcome of three types of closure techniques	Muruganandham, K.; Ansari, M. S.; Dubey, D.; Mandhani, A.; Srivastava, A.; Kapoor, R.; Kumar, A.	2010	Exclusion reason: Hypospadias;
Standard Snodgrass technique in conjunction with double-layer covering of the neourethra with dorsal dartos flap is the therapy of first choice for hypospadias	Mustafa, M.; Wadie, B. S.; Abol-Enein, H.	2008	Exclusion reason: Hypospadias;
Dorsal dartos flap in snodgrass hypospadias repair: How to use it?	Mustafa, M.; Wadie, B. S.; Abol-Enein, H.	2008	Exclusion reason: Hypospadias;
Complete androgen insensitivity syndrome in an X Y female	Mustafa, R.; Hashmi, H. A.; Baqai, Z.	2006	Exclusion reason: Paper could not be retrieved;
An unusual postoperative complication: Anesthesia mumps	Mutaf, M.; Büyükgüral, B.	2007	Exclusion reason: Hypospadias;
Urinary tract infections in children with congenital adrenal hyperplasia	Nabhan, Z. M.; Rink, R. C.; Eugster, E. A.	2006	Exclusion reason: Wrong outcomes;
Robot-Assisted Total Hysterectomy of Extremely Unusual Pelvic Anatomy: A Case Report and Literature Review	Nagata, H.; Komatsu, H.; Nakaso, T.; Kudoh, A.; Azuma, Y.; Taniguchi, F.	2022	Exclusion reason: Adult population;
Efficacy of Fibroblast Growth Factor on Epithelialization of the Neovagina in Patients with Mayer-Rokitansky-Küster-Hauser Syndrome Who Underwent Vaginoplasty	Nagata, T.; Kawano, A.; Koyama, M.; Nakamura, T.; Hirahara, F.; Nakajima, T.; Sato, T.; Sakakibara, H.	2017	Exclusion reason: Age not reported;
Evaluation of double-folded meatal-based flap (modified Mathieu) in redo circumcised distal penile hypospadias: a prospective multicenter study	Nagla, S.; Radwan, M.; Alhefnawy, M.; Ghaith, A.; Hagrass, A. M.; Shalaby, M.; Awad, M.; Negm, M. A.; Elgamal, S.	2020	Exclusion reason: Hypospadias;
The effectiveness of pudendal nerve block versus caudal block anesthesia for hypospadias in children	Naja, Z. M.; Ziade, F. M.; Kamel, R.; El-Kayali, S.; Daoud, N.; El-Rajab, M. A.	2013	Exclusion reason: Hypospadias;
Urological anomalies associated with obstructed hemivagina and ipsilateral renal anomaly (OHVIRA) syndrome, a case series	Nakahara, Y.; Nakada, S.; Hitomi, K.; Hanaki, S.; Doi, K.; Goto, T.; Aoyama, K.	2020	Exclusion reason: Wrong intervention;
Transverse Testicular Ectopia: A Three-Case Report and Review of the Literature	Naouar, S.; Maazoun, K.; Sahnoun, L.; Jouini, R.; Ksia, A.; Elezzi, O.; Krichene, I.; Mekki, M.; Belghith, M.; Nouri, A.	2008	Exclusion reason: Wrong patient population;
Emerging role of preputial vascular pattern and postoperative microvessel density in cases of proximal hypospadias: A pilot study	Narang, V.; Sen, A.; Bhardwaj, M.	2017	Exclusion reason: Hypospadias;
Combination of dexmedetomidine and bupivacaine for caudal anesthesia in children	Nasibova, E. M.; Poluxovr, S. H.	2021	Exclusion reason: Hypospadias;
Laparoscopic Modified Vecchietti Technique for Mayer-Rokitansky-Küster-Hauser (MRKH) Syndrome: Report of Two Cases	Nassif, J.; Eid, J.; Akiki, P.; Khalil, A.; Ghazeeri, G.	2016	Exclusion reason: Paper could not be retrieved;
Persistent mullerian duct syndrome: A single-center experience	Natarajan, Saravanan; Periasamy, Manikandhan; Rangasamy, Saminathan; Mohan, Shankar; Sundararajan, Prabakaran	2018	Exclusion reason: (Gonadectomy not recommended) rational of malignancy;
Comparison of Urethrocutaneous Fistula Rate After Single Dartos and Double Dartos Tubularized Incised Plate Urethroplasty in Pediatric Hypospadias	Naumeri, F.; Munir, M. A.; Ahmad, H. M.; Sharif, M.; Awan, N. U.; Butt, G.	2021	Exclusion reason: Hypospadias;
Classical mcindoe technique versus the mcindoe technique with a neovaginal paciena prosthesis® and no skin graft	Navarro, V.; Acién, M. I.; Acién, P.	2020	Exclusion reason: Adult population;
Congenital adrenal hyperplasia with abnormal genitalia due to 21-hydroxylase defects	Navasardyan, L. V.	2015	Exclusion reason: Paper could not be retrieved;
Hypospadias treatment by tubulated pedicled preputial island flap according to the DUCKETT technique: single-center experience in sub-Saharan Africa	Ndiaye, M.; Sow, Y.; Sarr, A.; Thiam, A.; Faye, S. T.; Ndour, N. S.; Sine, B.; Zé-Ondo, C.; Sow, O.; Ndiath, A.; Traore, A.; Bagayogo, N. A.; Fall, B.; Diao, B.; Fall, P. A.; Ndoye, A. K.	2021	Exclusion reason: Hypospadias;
Hyperbaric oxygen therapy for pediatric "hypospadias cripple”—evaluating the advantages regarding graft take	Neheman, A.; Rappaport, Y. H.; Verhovsky, G.; Bush, N.; Snodgrass, W.; Lang, E.; Zisman, A.; Efrati, S.	2020	Exclusion reason: Hypospadias;
Repair of hypospadias fistula using a penile skin advancement flap with penile dartos interposition	Neilson, A. G.; Nicholls, G.	2013	Exclusion reason: Hypospadias;
Duplication of exons 3-10 of the HSD17B3 gene: A novel type of genetic defect underlying 17β-HSD-3 deficiency	Neocleous, V.; Sismani, C.; Shammas, C.; Efstathiou, E.; Alexandrou, A.; Ioannides, M.; Argyrou, M.; Patsalis, P. C.; Phylactou, L. A.; Skordis, N.	2012	Exclusion reason: Wrong outcomes;
Dorsal inlay inner preputial graft for primary hypospadias repair	Nerli, R. B.; Guntaka, A. K.; Patil, R. A.; Patne, P. B.	2014	Exclusion reason: Hypospadias;
Staged buccal mucosa urethroplasty in reoperative hypospadias	Nerli, R. B.; Neelagund, S. E.; Guntaka, A.; Patil, S.; Hiremath, S. C.; Jali, S. M.; Vernekar, R.; Hiremath, M. B.	2011	Exclusion reason: Hypospadias;
Modified Koyanagi's procedure for proximal hypospadias: Our experience: Procedure	Nerli, R.; Santhoshi, P.; Guntaka, A.; Patil, S.; Hiremath, M.	2010	Exclusion reason: Hypospadias;
Hypospadias repair and glans augmentation using a modified Mathieu technique	Nezami, B. G.; Mahboubi, A. H.; Tanhaeivash, R.; Tourchi, A.; Kajbafzadeh, A. M.	2010	Exclusion reason: Hypospadias;
Penile nerve block predicts higher revision surgery rate following distal hypospadias repair when compared with caudal epidural block: A consecutive cohort study	Ngoo, A.; Borzi, P.; McBride, C. A.; Patel, B.	2020	Exclusion reason: Hypospadias;
Penile squamous cell carcinoma following childhood hypospadias repair	Ngoo, A.; Hirst, J.; Wong, D.; Winkle, D.	2020	Exclusion reason: Hypospadias;
Reoperation after Hypospadias Repair: Long-Term Analysis	Nguyen, S.; Durbin-Johnson, B.; Kurzrock, E. A.	2021	Exclusion reason: Hypospadias;
Dorsal Corporoplasty Techniques in the Management of Chordee Associated with Severe Hypospadias at a Teaching Hospital in Yaoundé, Cameroon: A Retrospective Study	Ngwa, T. E. T.; Mbouche, L. O.; Dadje, K. L.; Mouafo, T. F.; Angwafor, F. F.	2020	Exclusion reason: Hypospadias;
Case of sisters with complete androgen insensitivity syndrome and discordant Müllerian remnants	Nichols, J. L.; Bieber, E. J.; Gell, J. S.	2009	Exclusion reason: Adult population;
Sexual function and voiding status following one stage feminizing genitoplasty	Nidal, S.; Kocherov, S.; Jaber, J.; Levi-Khademi, F.; Farkas, A.; Chertin, B.	2020	Exclusion reason: No segregation by age;
Die gestielte Vorhautlappenplastik: Ergebnisse bei Patienten mit Hypospadie oder Harnröhrenstriktur	Niedworok, C.; Jürgensen, K.; Vom Dorp, F.; Rossi, R.; Füllhase, C.; Rübben, I.; Rübben, H.	2013	Exclusion reason: Hypospadias;
Pedicled prepuce flap plasty: Results in patients with hypospadias or urethral sticture	Niedworok, C.; Jürgensen, K.; Vom Dorp, F.; Rossi, R.; Füllhase, C.; Rübben, I.; Rübben, H.	2013	Exclusion reason: Hypospadias;
Long-term surgical results and patient satisfaction with male pseudohermaphroditism or true hermaphroditism: a cohort of 63 patients	Nihoul-Fékété, Claire; Thibaud, Elisabeth; Lortat-Jacob, Stephen; Josso, Nathalie	2006	Exclusion reason: Age not reported;
Aphallia: A Very Rare Congenital Anomaly, With Associated Genitourinary And Ano-Rectal Malformation	Nisar, M. U.; Akhtar, N.; Gondal, M. F.; Sikander, S.; Viqar, S.	2018	Exclusion reason: Paper could not be retrieved;
Hypospadias: Prevalence, birthweight and associated major congenital anomalies	Nissen, K. B.; Udesen, A.; Garne, E.	2015	Exclusion reason: Hypospadias;
Secondary hypospadias repair in two stages	Nitkunan, T.; Johal, N.; O'Malley, K.; Cuckow, P.	2006	Exclusion reason: Hypospadias;
Fetal juvenile granulosa cell tumor with hermaphroditism verus prenatal diagnosis, management and outcome	Nitzsche, K.; Kamin, G.; Dittert, D. D.; Bier, A.; Distler, W.	2009	Exclusion reason: Paper could not be retrieved;
Type of mutation and surgical procedure affect long-term quality of life for women with congenital adrenal hyperplasia	Nordenskjöld, A.; Holmdahl, G.; Frisén, L.; Falhammar, H.; Filipsson, H.; Thorén, M.; Janson, P. O.; Hagenfeldt, K.	2008	Exclusion reason: No segregation by age;
Sexual function and surgical outcome in women with congenital adrenal hyperplasia due to CYP21A2 deficiency: Clinical perspective and the patients' perception	Nordenström, A.; Frisén, L.; Falhammar, H.; Filipsson, H.; Holmdahl, G.; Janson, P. O.; Thorén, M.; Hagenfeldt, K.; Nordenskjöld, A.	2010	Exclusion reason: No segregation by age;
Enterococcus faecalis cellulitis/fasciitis after hypospadias surgery	Norris, R. D.; Mohamed, A. Z.; Martin, J. M.; Docimo, S. G.	2010	Exclusion reason: Hypospadias;
Extended TIP vs. Standard TIP for primary distal hypospadias repair: randomized study for comparing functional and cosmetic outcomes	Noureldin, Y. A.; Gharib, T. M.; El Attar, K. A.; El Karamany, T. M.; Al Adl, A. M.	2021	Exclusion reason: Hypospadias;
Surgical and functional outcomes of sigmoid vaginoplasty among patients with variants of disorders of sex development	Nowier, A.; Esmat, M.; Hamza, R. T.	2012	Exclusion reason: Adult population;
Patient-reported long-term outcome after primary hypospadias repair	Nozohoor Ekmark, A.; Arnbjörnsson, E.; Svensson, H.; Hansson, E.	2017	Exclusion reason: Hypospadias;
Failed hypospadias repair: An algorithm for secondary reconstruction using remaining local tissue	Nozohoor Ekmark, A.; Svensson, H.; Arnbjörnsson, E.; Hansson, E.	2015	Exclusion reason: Hypospadias;
Surgical treatment options in proximal hypospadias: Retrospective analysis of 171 cases at a single institution	Nuhoǧlu, B.; Ayyildiz, A.; Balci, U.; Ersoy, E.; Gürdal, M.; Germiyanoglu, C.; Erol, D.	2006	Exclusion reason: Hypospadias;
Outcomes of islanded scrotal raphe flap employment for skin shortage in complicated hypospadias repair	Obaidullah; Shami, H. B.; Obaid, O.; Alvi, H. F.; Mahboob, M.; Akbar, F.	2021	Exclusion reason: Hypospadias;
Free Tube Graft Urethroplasty for Repair of Hypospadias	Obara, K.; Hoshii, T.; Hoshino, S.; Yamana, K.; Anraku, T.; Maruyama, R.; Kuroki, H.; Ishizaki, F.; Yamazaki, H.; Tomita, Y.	2020	Exclusion reason: Hypospadias;
Gender dysphoria and gender change in an adolescent with 45,X/46,XY mixed gonadal dysgenesis	Ocal, G.; Berbero_lu, M.; _iklar, Z.; Bilir, P.	2009	Exclusion reason: (Gonadectomy recommended) rationale of malignancy;
Disorders of sexual development: An overview of 18 years experience in the pediatric endocrinology department of ankara university	Ocal, G.; Berberoglu, M.; Siklar, Z.; Bilir, P.; UsIu, R.; Yagmurlu, A.; Tukun, A.; Akar, N.; Soygur, T.; Gultan, S.; Tonyukuk Gedik, V.	2010	Exclusion reason: Wrong intervention
Surgical management of hypospadias in cases with concomitant disorders of sex development	Ochi, T.; Ishiyama, A.; Yazaki, Y.; Murakami, H.; Takeda, M.; Seo, S.; Sueyoshi, R.; Lane, G. J.; Haruna, H.; Shimizu, T.; Yamataka, A.	2019	Exclusion reason: No segregation by age;
Traction-assisted dissection with soft tissue coverage is effective for repairing recurrent urethrocutaneous fistula following hypospadias surgery	Ochi, T.; Seo, S.; Yazaki, Y.; Okawada, M.; Doi, T.; Miyano, G.; Koga, H.; Lane, G. J.; Yamataka, A.	2015	Exclusion reason: Hypospadias;
Sexual abuse and exploitation of an adolescent girl with gender dysphoria and congenital adrenal hyperplasia	Ogutlu, H.; Tiryaki, I.; Esin, I. S.; Dursun, O. B.	2018	Exclusion reason: Wrong intervention;
Short hospital stay versus day-care Mathieu hypospadias repair	Okoro, P. E.; Tsang, T.	2008	Exclusion reason: Hypospadias;
Tubularized incised plate repair in 473 primary distal hypospadias cases: An evaluation of outcomes according to coverages and stent types	Okumuş, M.; Tireli, G. A.	2022	Exclusion reason: Hypospadias;
Urinary flow patterns in infants with distal hypospadias	Olsen, L. H.; Grothe, I.; Rawashdeh, Y. F.; Jørgensen, T. M.	2011	Exclusion reason: Hypospadias;
Pedicled preputial island flap for double functions in hypospadias surgery	Omar, Rabea G.; Khalil, Mostafa M.; Sherif, Hammouda; Elezaby, Hesham	2018	Exclusion reason: Hypospadias;
Comparison of Caudal Block and Dexmedetomidine Infusion in Pediatric Patients Undergoing Hypospadias Repair Surgery: A Prospective, Randomized, Double-blinded Clinical Study	Omara, A. F.; Elzohry, A. A.; Abdelrahman, A. F.	2023	Exclusion reason: Hypospadias;
Urethral complex thickness and thickness index are the independent risk factors for urethroplasty complications after tubularized incised plate hypospadias repair	Omran, M. A.; Sakr, A. M.; Elgalaly, H.; El-Kady, E. H.; Abdalla, M. M. H.	2022	Exclusion reason: Hypospadias;
Risk factors of penile resurfacing in re-operative hypospadias repair: A retrospective analytical study	Omran, M.; Elgalaly, H.; Sakr, A.; Azab, A. A.; Said, M. A.; Abdalla, M.	2022	Exclusion reason: Hypospadias;
Narrow urethral plate augmentation in anterior and middle hypospadias repair: Onlay flap VS. Inlay graft. A prospective randomized comparative study	Omran, M.; Sakr, A.; Elgalaly, H.; Fawzy, A.; Abdalla, M.	2021	Exclusion reason: Hypospadias;
Variables related to behavioral and emotional problems and gender typed behaviors in female patients with congenital adrenal hyperplasia	Oner, O.; Aycan, Z.; Tiryaki, T.; Soy, D.; Cetinkaya, E.; Kibar, E.	2009	Exclusion reason: Wrong intervention;
11-beta-hydroxylase deficient congenital adrenal hyperplasia in a Toddler: Clinical presentation and management challenges in a developing country	Onyiriuka, A. N.; Shaibu, M.	2013	Exclusion reason: Wrong intervention;
The use of small intestinal submucosa graft for hypospadias repair: Pilot study	Orabi, H.; Safwat, A. S.; Shahat, A.; Hammouda, H. M.	2013	Exclusion reason: Hypospadias;
Female children with ambiguous genitalia in awareness-poor subregion	Osifo, O. D.; Amusan, T. I.	2009	Exclusion reason: No segregation of surgical intervention;
Outcomes of transurethral and suprapubic urinary diversion following hypospadias repair in children	Osifo, O. D.; Azeez, A. L.	2010	Exclusion reason: Hypospadias;
Hypospadias repair in a resource-poor region: Coping with the challenges in 5 years	Osifo, O. D.; Mene, A. O.	2010	Exclusion reason: Hypospadias;
Disorders of sex development presenting as unilateral cryptorchidism	Ostergren, P.; Juul, A.; Azawi, N. H.	2013	Exclusion reason: (Gonadectomy not recommended) rational of malignancy;
Effects of feminizing surgery for ambiguous genitalia - A novel scale for evaluation of cosmetic and anatomical results	Oswiecimska, J.; Paradysz, A.; Zyczkowski, M.; Ziora, K.; Pikiewicz-Koch, A.; Stojewska, M.; Dyduch, A.	2009	Exclusion reason: Paper could not be retrieved;
Case Report: A Novel Mutation Leading to 11-β Hydroxylase Deficiency in a Female Patient	Ozbas, B.; Demir, M.; Dursun, H.; Sahin, I.; Hacioglu, A.; Karaca, Z.; Dundar, M.; Unluhizarci, K.	2023	Exclusion reason: Adult population;
Results of a Two-stage Technique for Treatment of Proximal Hypospadias with Severe Curvature: Creation of a Urethral Plate Using a Vascularized Preputial Island Flap	Ozcan, R.; Emre, S.; Kendigelen, P.; Elicevik, M.; Emir, H.; Soylet, Y.; Buyukunal, S. N.	2016	Exclusion reason: Hypospadias;
Efficacy of using Zaontz urethral stent in hypospadias repair by the Face, Legs, Activity, Cry, Consolability (FLACC) scale: A prospective study	Ozcan, S.; Bagcioglu, M.; Karakan, T.; Diri, M. A.; Demirbas, A.	2017	Exclusion reason: Hypospadias;
Ultrasound-Guided Pudendal Nerve Block versus Ultrasound-Guided Dorsal Penile Nerve Block for Pediatric Distal Hypospadias Surgery	Ozen, V.; Ozen, N.	2023	Exclusion reason: Hypospadias;
Caudal epidural block versus ultrasound-guided dorsal penile nerve block for pediatric distal hypospadias surgery: A prospective, observational study	Ozen, V.; Yigit, D.	2020	Exclusion reason: Hypospadias;
A retrospective analysis of mathieu and tip urethroplasty techniques for distal hypospadias repair; A 20 year experience	Oztorun, K.; Bagbanci, S.; Dadali, M.; Emir, L.; Karabulut, A.	2017	Exclusion reason: Hypospadias;
Concordance of Expert and Parental Opinion about Hypospadias Surgical Outcome Is Severity Dependent	Pérez-Brayfield, M. R.; Jorge, J. C.; Avilés, L. A.; Díaz, J.; Ortiz, V.; Morales-Cosme, W.	2016	Exclusion reason: Hypospadias;
Ambiguous genitalia during neonatal period: a 15-year experience at a medical center	Pai, W.; Tseng, H.; Lu, C.; Chen, H.	2007	Exclusion reason: Paper could not be retrieved;
Laparoscopic hysterectomy with bilateral orchidectomy for Persistent Mullerian duct syndrome with seminoma testes: Case report	Palanisamy, S.; Patel, N.; Sabnis, S.; Palanisamy, N.; Vijay, A.; Chinnusamy, P.	2015	Exclusion reason: Adult population;
Proximal hypospadias repair outcomes in patients with a specific disorder of sexual development diagnosis	Palmer, B. W.; Reiner, W.; Kropp, B. P.	2012	Exclusion reason: Hypospadias;
Total and partial urogenital mobilization: Focus on urinary continence	Palmer, B. W.; Trojan, B.; Griffin, K.; Reiner, W.; Wisniewski, A.; Frimberger, D.; Kropp, B. P.	2012	Exclusion reason: No segregation by age;
A prospective study comparing modified foreskin reconstruction versus circumcision with tubularized incised plate urethroplasty for distal and mid penile hypospadias	Pan, P.	2020	Exclusion reason: Hypospadias;
An Objective Assessment and Comparison of the Cosmetic Outcome: Parental Perspective after Tubularized Incised Plate Urethroplasty with Foreskin Reconstruction and Circumcision	Pan, P.	2022	Exclusion reason: Hypospadias;
Can Grafted Tubularized Incised Plate Urethroplasty be Used to Repair Narrow Urethral Plate Hypospadias? Its Functional Evaluation Using Uroflowmetry	Pan, Pradyumna	2019	Exclusion reason: Hypospadias;
The Staged Urethroplasty with Vascularised Scrotal Flap and Buccal Mucosa Graft after Failed Hypospadias Surgery: A Reliable Technique with a Novel Tool	Pandey, A.; Barta-Kelemen, A. M.; Borisenkov, M.; Keller, H.	2017	Exclusion reason: Hypospadias;
Functional evaluation of mid and distal penile hypospadias surgery with special reference to uroflowmetry	Pandey, A.; Gangopadhyay, A. N.; Kumar, V.; Sharma, S. P.; Gupta, D. K.; Gopal, S. C.	2011	Exclusion reason: Hypospadias;
Vaginal anomalies and atresia associated with imperforate anus: Diagnosis and surgical management	Pandya, K. A.; Koga, H.; Okawada, M.; Coran, A. G.; Yamataka, A.; Teitelbaum, D. H.	2015	Exclusion reason: Wrong intervention;
Vaginoplasty using autologous in vitro cultured vaginal tissue in a patient with Mayer-von-Rokitansky-Kuster-Hauser syndrome	Panici, Pierluigi Benedetti; Bellati, Filippo; Boni, Terenzio; Francescangeli, Federica; Frati, Luigi; Marchese, Cinzia	2007	Exclusion reason: Adult population;
Repair of distal hypospadias and preputioplasty in one operation: Risks and advantages	Papouis, G.; Kaselas, C.; Skoumis, K.; Kaselas, V.	2009	Exclusion reason: Hypospadias;
Laparoscopic removal of bilateral uterine remnants for symptomatic unilateral leiomyomas in a patient with Müllerian agenesis	Parra, C. M.; Shirazian, T.	2022	Exclusion reason: Adult population;
Ambiguous genitalia in a newborn with 45,X/46,X,idic(Y) ovotesticular disorder of sex development	Pascual, J.; McMann, L. P.; Gallagher, T.; Pinsker, J. E.	2009	Exclusion reason: (Gonadectomy not recommended) rational of malignancy;
"Wide Skeletonization" tubularised incised plate (TIP) repair of distal penile hypospadias with narrow urethral plate	Patankar, J. Z.; Fazal, S.; Ubaidullah, S.; Mukesh, S.	2013	Exclusion reason: Hypospadias;
Effect of preoperative estrogen on complications after proximal hypospadias repair: A randomized controlled trial	Pati, Akash Bihari; Mishra, Pritinanada; Mahalik, Santosh K.; Tripathy, Bikasha Biliary; Mohanty, Manoj Kumar	2023	Exclusion reason: Hypospadias;
Laparoscopic neo-os creation in an adolescent with uterus didelphys and obstructed hemivagina	Patterson, D.; Mueller, C.; Strubel, N.; Rivera, R.; Ginsburg, H. B.; Nadler, E. P.	2006	Exclusion reason: Wrong intervention;
Congenital uterovaginal abnormalities, it's embryogenesis, surgical management and clinical implications	Paul, K. G.; Kosuri, K. C.; Bayad, H.	2020	Exclusion reason: Adult population
Robot-Assisted Laparoscopic Management of Persistent Mullerian Duct Structures in a Male Infant: A Novel Technique	Pearce, A.; Crigger, C.; Hajiran, A.; Al-Omar, O.	2020	Exclusion reason: (Gonadectomy not recommended) rational of malignancy;
Gonadal tumors in a contemporary cohort of patients with differences in sex development undergoing surgery – A multi-site study from the Pediatric Urologic Oncology Working Group of the societies for pediatric urology	Peard, L. M.; Morin, J.; Flores, V.; Graham, K.; Taylor, A. S.; Pope, J. C.; Halstead, V.; Cost, N. G.; Roberts, E. M.; Makari, J. H.; Cranford, W.; Saltzman, A. F.	2023	Exclusion reason: (Gonadectomy not recommended) rational of malignancy;
Long-term urethral function measured by uroflowmetry after hypospadias surgery: Comparison with an age matched control	Perera, M.; Jones, B.; O'Brien, M.; Hutson, J. M.	2012	Exclusion reason: Hypospadias;
Follow-up in women with vaginal agenesis after laparoscopic creation of neovagina	Perez-Medina, T.; Pereira, A.; de Argila, N.; Folgueira, G.; Iglesias, E.	2013	Exclusion reason: Adult population;
Impact of patient age on distal hypospadias repair: A surgical perspective	Perlmutter, A. E.; Morabito, R.; Tarry, W. F.	2006	Exclusion reason: Hypospadias;
Tubularized incised plate urethroplasty for megameatus intact prepuce hypospadias variant: First reported case in Indonesia	Permana, W.; Djojodimedjo, T.; Renaldo, J.	2021	Exclusion reason: Hypospadias;
Surgical challenge in patients who underwent failed hypospadias repair: Is it time to change?	Perovic, S.; Barbagli, G.; Djinovic, R.; Sansalone, S.; Vallasciani, S.; Lazzeri, M.	2010	Exclusion reason: Hypospadias;
Tunica vaginalis flap for urethrocutaneous fistula repair after proximal and mid-shaft hypospadias surgery: A 12-year experience	Pescheloche, P.; Parmentier, B.; Hor, T.; Chamond, O.; Chabaud, M.; Irtan, S.; Audry, G.	2018	Exclusion reason: Hypospadias;
Evaluation of Complications and Effectiveness of Snodgraft Method on the Treatment of Distal Hypospadias or Midshaft	Peyvasteh, M.; Askarpour, S.; Mohamadi, A.; Ilkhani Pak, H.	2022	Exclusion reason: Hypospadias;
Two-stage hypospadias repair with a free graft for severe primary and revision hypospadias: A single surgeon's experience with long-term follow-up	Pfistermüller, K. L. M.; Manoharan, S.; Desai, D.; Cuckow, P. M.	2017	Exclusion reason: Hypospadias;
A qualitative content analysis of the experience of hypospadias care: The importance of owning your own narrative	Phillips, L.; Dennermalm, N.; Örtqvist, L.; Engberg, H.; Holmdahl, G.; Fossum, M.; Möller, A.; Nordenskjöld, A.	2023	Exclusion reason: Wrong intervention;
Circumcised hypospadias	Pieretti, R. V.; Pieretti, A.; Pieretti-Vanmarcke, R.	2009	Exclusion reason: Hypospadias;
Role of uroflowmetry before and after hypospadias repair	Piplani, R.; Aggarwal, S. K.; Ratan, S. K.	2018	Exclusion reason: Hypospadias;
Corporeal Sparing Dismembered Clitoroplasty: An Alternative Technique for Feminizing Genitoplasty	Pippi Salle, J. L.; Braga, L. P.; Macedo, N.; Rosito, N.; Bagli, D.	2007	Exclusion reason: No segregation by age;
Proximal hypospadias: A persistent challenge. Single institution outcome analysis of three surgical techniques over a 10-year period	Pippi Salle, J. L.; Sayed, S.; Salle, A.; Bagli, D.; Farhat, W.; Koyle, M.; Lorenzo, A. J.	2016	Exclusion reason: Hypospadias;
Discrepant Rates of Hypospadias Surgical Complications: A Comparison of U.S. News & World Report and Pediatric Health Information System® Data and Published Literature	Pohl, H. G.; Rana, S.; Sprague, B. M.; Beamer, M.; Rushton, H. G.	2020	Exclusion reason: Hypospadias;
The success of tubularized-incised plate urethroplasty in adults and children	Polat, H.; Gulacti, U.; Gok, A.; Yucel, M. O.; Cift, A.; Lok, U.; Benlioglu, C.	2016	Exclusion reason: Hypospadias;
The use of latex foley catheter in repair of hypospadias the most common seen congenital penile anomaly	Polat, H.; Yucel, M. O.; Cift, A.; Gok, A.; Benlioglu, C.; Lok, U.; Gulacti, U.	2015	Exclusion reason: Hypospadias;
Laparoscopic peritoneal colpopoiesis using uterine rudiments in a patient with mayer–rokitansky–kÜster–hauser syndrome	Politova, A. K.; Kira, E. F.; Alexandrova, A. D.; Politova, A. A.	2021	Exclusion reason: Paper could not be retrieved;
Epinephrine in the tumescent technique for hypospadia surgery	Prasetyono, T. O. H.; Putri, N. M.	2012	Exclusion reason: Hypospadias;
Surgical outcome of different types of primary hypospadias repair during three decades in a single center	Prat, D.; Natasha, A.; Polak, A.; Koulikov, D.; Prat, O.; Zilberman, M.; Abu Arafeh, W.; Moriel, E. Z.; Shenfeld, O. Z.; Mor, Y.; Farkas, A.; Chertin, B.	2012	Exclusion reason: Hypospadias;
Complete Androgen Insensitivity: The Role of the Surgeon	Purves, J. T.; Miles-Thomas, J.; Migeon, C.; Gearhart, J. P.	2008	Exclusion reason: (Gonadectomy not recommended) rational of malignancy;
Dermis as an Interposing Reinforcing Layer for Repairing Large Urethrocutaneous Fistula Following Hypospadias Surgery	Qassim, Y. N.; Mohammed, M. J.; Ismail, M. B.	2022	Exclusion reason: Hypospadias;
Repair of distal penile hypospadias with (meateal based flap) Mathieu technique	Qayyum, A.; Kaleem, M.; Hassan, S.; Niaz, S.	2010	Exclusion reason: Hypospadias;
A modified method for the treatment of urethral fistula after hypospadias repair	Qin, C.; Wang, W.; Wang, S. Q.; Cao, Q.; Wang, Z. J.; Li, P. C.; Li, J.; Feng, N. H.; Hua, L. X.; Yin, C. J.; Zhang, W.	2012	Exclusion reason: Hypospadias;
Robot Surgery for Midline Cysts of the Prostate With Hypospadias in the Pediatric Population	Qin, D.; Mao, Y.; Wang, X.; Yang, B.; Tang, Y.	2022	Exclusion reason: Hypospadias;
How to improve outcome in surgery for proximal hypospadias?	Qureshi, A. H.; Zaidi, S. Z.	2016	Exclusion reason: Hypospadias;
[Congenital disorders of gonadal differentiation: clinico-morphological variants and surgical treatment]	Raǐgorodskaia, N. I.; Morozov, D. A.; Bolotova, N. V.; Tsmokaliuk, E. N.; Zharkov, D. A.; Aǐrian, E. K.	2012	Exclusion reason: Paper could not be retrieved;
The tunica-vaginalis flap to prevent postoperative fistula following severe hypospadias repair: Has the search for Holy Grail ended?	Radhakrishnan, C. N.; Radhakrishna, V.	2021	Exclusion reason: Hypospadias;
The tunica-vaginalis flap to prevent postoperative fistula following severe hypospadias repair: Has the search for Holy Grail ended?	Radhakrishnan, C. N.; Radhakrishna, V.	2021	Exclusion reason: Hypospadias;
Application of dorsal preputial island flap in meatoplasty	Radopoulos, D.; Dimitriadis, G.; Tahmatzopoulos, A.; Vasilakakis, I.; Malioris, A.	2007	Exclusion reason: Hypospadias;
Does the type of urinary diversion affect the result of distal hypospadias repair? A prospective randomized trial	Radwan, M.; Soliman, M. G.; Tawfik, A.; Abo-Elenen, M.; El-Benday, M.	2012	Exclusion reason: Hypospadias;
Q-island flap urethroplasty: 1-stage procedure for reconstruction of Y-type urethral duplications in children	Raffoul, L.; Rod, J.; Ravasse, P.; Blanc, T.; Lortat-Jacob, S.	2015	Exclusion reason: Hypospadias;
Single stage repair of anterior and mid penile hypospadias	Rafi, M.; Qureshi, M. A.; Saleem, M.; Iqbal, M. Z.; Anwer, J.; Leghari, M. S.; Tabassum, H. M.	2011	Exclusion reason: Hypospadias;
Caudal anesthesia in pediatric surgical practice	Rahman, S.; Siddiqui, M. A.; Haque, M.; Majumder, S. K.; Ali, M. S.; Majid, M. A.; Hasan, M. R.	2006	Exclusion reason: Hypospadias;
Laparoscopic management of Müllerian duct remnants in the paediatric age: Evidence and outcome analysis	Raicevic, M.; Saxena, A. K.	2018	Exclusion reason: Wrong study design;
A rare case of male pseudohermaphroditism-persistent mullerian duct syndrome with transverse testicular ectopia – Case report and review of literature	Rajesh, A.; Farooq, M.	2017	Exclusion reason: (Gonadectomy not recommended) rational of malignancy;
Genital reconstruction in congenital aplasia	Rall, K.; Kraemer, D.; Wallwiener, D.; Brucker, S.	2016	Exclusion reason: Wrong study design;
Laparoscopically assisted neovaginoplasty in vaginal agenesis: a long-term outcome study in 240 patients	Rall, K.; Schickner, M. C.; Barresi, G.; Schönfisch, B.; Wallwiener, M.; Wallwiener, C. W.; Wallwiener, D.; Brucker, S. Y.	2014	Exclusion reason: Adult population;
Foreskin reconstruction vs circumcision in distal hypospadias	Rampersad, R.; Nyo, Y. L.; Hutson, J.; O'Brien, M.; Heloury, Y.	2017	Exclusion reason: Hypospadias;
Mayer-Rokitansky-Küster-Hauser syndrome presenting as vaginal atresia: report of two cases	Rampone, B.; Filippeschi, M.; Di Martino, M.; Marrelli, D.; Pedrazzani, C.; Grimaldi, L.; Cerullo, G.; Caruso, S.; Pinto, E.; Roviello, F.	2008	Exclusion reason: Paper could not be retrieved;
Incomplete penoscrotal transposition as a phenotype of 49XXXXY Klinefelter variant and its surgical management	Ramsingh, K.; Rampersad, B.	2022	Exclusion reason: Age not reported;
Patients with disorders of sex development undergoing surgical treatment: A psychosocial evaluation in adolescence	Randa, Z. E.; Adanir, A. S.; Önder, A.; Çoban, Ö G.; Çelmeli, G.; Karagüzel, G.; Özatalay, E.	2021	Exclusion reason: No segregation by age;
Self- and proxy-reported outcomes after surgery in people with disorders/differences of sex development (DSD) in Europe (dsd-LIFE)	Rapp, M.; Duranteau, L.; van de Grift, T. C.; Schober, J.; Hirschberg, A. L.; Krege, S.; Nordenstrom, A.; Roehle, R.; Thyen, U.; Bouvattier, C.; Kreukels, B. P. C.; Nordenskjold, A.; Kohler, B.; Neumann, U.; Cohen-Kettenis, P.; Kreukels, B.; de Vries, A.; Arlt, W.; Wiesemann, C.; Slowikowska-Hilczer, J.; de la Perriere, A. B.; Sultan, C.; Paris, F.; Reisch, N.; Richter-Unruh, A.; van der Grinten,…	2021	Exclusion reason: No segregation by age;
The effect of different drugs on sevoflurane emergence agitation in pediatric patients undergoing hypospadias repair surgery	Rashad, M. M.; Soud, D. E. M.	2014	Exclusion reason: Hypospadias;
Congenital anterior penile isolated urethrocutaneous fistula: a case report	Rashid, K. A.; Kureel, S. N.; Tandon, R. K.	2008	Exclusion reason: Hypospadias;
Proximal hypospadias with skin-covered shaft of penis and absent urethral plate: An unknown variant and its management	Rashid, Kumar A.; Bhat, Nisar A.	2011	Exclusion reason: Hypospadias;
Modified Pediatric Penile Perception Scale to Evaluate Cosmetic Outcome in Children With Hypospadias Repair	Ratan, S. K.; Kumar, P.; Kishore, J.; Aggarwal, S. K.	2023	Exclusion reason: Hypospadias;
Is tubularization of the mobilized urethral plate a better alternative to tubularization of an incised urethral plate for hypospadias repair?	Ratan, S. K.; Ratan, J.; Rattan, K. N.	2009	Exclusion reason: Hypospadias;
Modified PATIO repair for urethrocutaneous fistula post-hypospadias repair: operative technique and outcomes	Rathod, K.; Loyal, J.; More, B.; Rajimwale, A.	2017	Exclusion reason: Hypospadias;
Ejaculatory ducts opening into accessory urethral channel with hypospadias and absent verumontanum: A rare association	Ravi Kumar, V. R.; Duraisami, V.	2013	Exclusion reason: Hypospadias;
Severe hypospadias with micropenis, case of confused sex, psychosocial changes and treatment	Ravish, I. R.; Nerli, R. B.; Kamat, S. M.	2007	Exclusion reason: Age not reported;
Vaginal agenesis: Experience with sigmoid colon neovaginoplasty	Rawat, J.; Ahmed, I.; Pandey, A.; Khan, T. R.; Singh, S.; Wakhlu, A.; Kureel, S. N.	2010	Exclusion reason: Adult population;
Sensation-preserving clitoral reduction surgery: A preliminary report of our experience	Rawat, J.; Singh, S.	2022	Exclusion reason: No segregation by age;
Mayer-Rokitansky-Kuster-Hauser Syndrome: A rare case report from Nepal	Ray, U.; Adhikari, S.; Dhital, R.; Shrestha, S.; Shah, S.; Poudel, S.; Sah, S. K.; Gami, R.; Adhikari, A.; Gautam, B.	2022	Exclusion reason: Adult population;
A 3-year-old boy with ovotestes: Gender reassignment and surgical management	Raygorodskaya, N. Y.; Chernykh, V. B.; Morozov, D. A.; Olutoye, O. O.; Bolotova, N. V.; Averyanov, A. P.; Maslyakova, G. N.; Shilova, N. V.; Zolotukhina, T. V.	2011	Exclusion reason: Wrong outcomes;
Gender assignment surgery on children with disorders of sex development: a case report and discussion from South Africa	Rebelo, E.; Szabo, C. P.; Pitcher, G.	2008	Exclusion reason: Wrong study design;
Minimal invasive surgical of intersex abnormalities: our experience	Recamán, M.; Bonet, B.; Enes, C.; Cidade-Rodrígues, J.	2006	Exclusion reason: Paper could not be retrieved;
Technique for repair of minimal distal balanitic hypospadias	Redman, J. F.	2006	Exclusion reason: Hypospadias;
A Favorable Experience With Rotational Flap Techniques for Fashioning the Firlit Preputial Collar	Redman, J. F.	2006	Exclusion reason: Hypospadias;
Objective outcome assessment of the modified Bretteville Technique	Reid, L. A.; Curnier, A. P.; Stevenson, J. H.	2010	Exclusion reason: Hypospadias;
Erythropoietin before severe hypospadias repair: Fewer complications?	Renaux-Petel, M.; Comte, D.; Beurdeley, M.; Liard-Zmuda, A.	2012	Exclusion reason: Hypospadias;
The lived experience of females eighteen years and older with congenital adrenal hyperplasia who have undergone feminizing genitoplasty	Ribbeck, M. R.	2009	Exclusion reason: Wrong study design;
Hypospadiekorrektur nach Snodgrass. Indikationen und Ergebnisse	Riccabona, M.	2007	Exclusion reason: Hypospadias;
[Two-stage urethral reconstruction with buccal mucosa for hypospadias cripples : Long-term results]	Riechardt, S.; Isbarn, H.; Dahlem, R.; Fisch, M.	2013	Exclusion reason: Hypospadias;
Reconstructive surgical treatment in girls with disorders of sex development: Nijmegen experiences in the past decades	Rieu, P. N. M. A.; Feitz, W. F. J.; Willemsen, W. N. P.; Van Kuyk, E. M.; Stikkelbroeck, M. M. L.; Otten, B. J.	2008	Exclusion reason: Paper could not be retrieved;
Onlay on albuginea: Modified onlay preputial island flap urethroplasty for single-stage repair of primary severe hypospadias requiring urethral plate division	Rigamonti, W.; Castagnetti, M.	2011	Exclusion reason: Hypospadias;
Overnight urethral stenting after tubularized urethroplasty for distal hypospadias	Ritch, C. R.; Murphy, A. M.; Woldu, S. L.; Reiley, E. A.; Hensle, T. W.	2010	Exclusion reason: Hypospadias;
Illness Uncertainty Longitudinally Predicts Distress Among Caregivers of Children Born With DSD	Roberts, C. M.; Sharkey, C. M.; Bakula, D. M.; Perez, M. N.; Delozier, A. J.; Austin, P. F.; Baskin, L. S.; Chan, Y. M.; Cheng, E. Y.; Diamond, D. A.; Fried, A. J.; Kropp, B.; Lakshmanan, Y.; Meyer, S. Z.; Meyer, T.; Nokoff, N. J.; Palmer, B. W.; Paradis, A.; Reyes, K. J. S.; Tishelman, A.; Williot, P.; Wolfe-Christensen, C.; Yerkes, E. B.; Aston, C.; Wisniewski, A. B.; Mullins, L. L.	2020	Exclusion reason: No segregation of surgical intervention;
Assessment of long term function following hypospadias reconstruction: Do flow rates, flow quality and cosmesis improve with time? Results from the modified Bretteville technique	Robinson, A. J.; Harry, L. E.; Stevenson, J. H.	2013	Exclusion reason: Hypospadias;
Utility of tissue expansion in pediatric phallic reconstruction: A 10-year experience	Rochlin, D. H.; Zhang, K.; Gearhart, J. P.; Rad, A.; Kelamis, A.; Mathews, R.; Redett, R. J.	2014	Exclusion reason: Hypospadias;
Long-term results of hypospadias surgery. Urinary and sexual function, and psychological impact	Rojas-Ticona, J.; Zambudio Carmona, G.; Delmas Benito, L.; Fernández-Ibieta, M.; Reyes Ríos, P. Y.; Martínez Castaño, I.; Villamil, V.; Sánchez Sánchez, A.; Guirao Piñera, M. J.; Ruiz Jiménez, J. I.	2017	Exclusion reason: Hypospadias;
Learning curve for TIP urethroplasty: A single-surgeon experience	Rompré, M. P.; Nadeau, G.; Moore, K.; Ajjaouj, Y.; Braga, L. H.; Bolduc, S.	2013	Exclusion reason: Hypospadias;
Urethral advancement and glanuloplasty with V flap of the glans in the repair of anterior hypospadias	Roodsari, S. S.; Mulaeian, M.; Hiradfar, M.	2006	Exclusion reason: Hypospadias;
45,X/46,XY Mosaicism: Report on 14 patients from a Brazilian hospital. a retrospective study	Rosa, R. F. M.; D'Ecclesiis, W. F. B.; Dibbi, R. P.; Rosa, R. C. M.; Trevisan, P.; Graziadio, C.; Paskulin, G. A.; Zen, P. R. G.	2014	Exclusion reason: Duplicate;
45,X/46,XY mosaicism: report on 14 patients from a Brazilian hospital. A retrospective study	Rosa, R. F.; D'Ecclesiis, W. F.; Dibbi, R. P.; Rosa, R. C.; Trevisan, P.; Graziadio, C.; Paskulin, G. A.; Zen, P. R.	2014	Exclusion reason: (Gonadectomy not recommended) rational of malignancy;
Hypospadias in toddlers: A multivariable study of prognostic factors in distal to mid-shaft hypospadias and review of literature	Roshandel, M. R.; Aghaei Badr, T.; Kazemi Rashed, F.; Salomon, S.; Ghahestani, S. M.; Ferrer, F. A.	2022	Exclusion reason: Hypospadias;
Complete Urethral Duplication in Children: A Case Report	Roshanzamir, F; Mirshemirani, A; Ghoroubi, J; Mahdavi, A; Mohajerzadeh, L; Sarafi, M	2016	Exclusion reason: Hypospadias;
Antibiotic Prophylaxis with Trimethoprim-Sulfamethoxazole versus No Treatment after Mid-to-Distal Hypospadias Repair: A Prospective, Randomized Study	Roth, Elizabeth B.; Kryger, John V.; Durkee, Charles T.; Lingongo, Melissa A.; Swedler, Ruth M.; Groth, Travis W.	2018	Exclusion reason: Hypospadias;
Characteristics of Female Genital Restoration Surgery for Congenital Adrenal Hyperplasia Using a Large-scale Administrative Database	Roth, J. D.; Casey, J. T.; Whittam, B. M.; Bennett, W. E.; Szymanski, K. M.; Cain, M. P.; Rink, R. C.	2018	Exclusion reason: No segregation by age;
Early readmission and reoperation characteristics of ambulatory hypospadias repair	Roth, J. D.; Whittam, B. M.; Carroll, A. E.; Szymanski, K. M.; Misseri, R.; Cain, M. P.; Bennett, W. E.	2018	Exclusion reason: Hypospadias;
Tunneled Tunica Vaginalis Flap is an Effective Technique for Recurrent Urethrocutaneous Fistulas Following Tubularized Incised Plate Urethroplasty	Routh, J. C.; Wolpert, J. J.; Reinberg, Y.	2006	Exclusion reason: Hypospadias;
Tunneled tunica vaginalis flap for recurrent urethrocutaneous fistulae	Routh, J. C.; Wolpert, J. J.; Reinberg, Y.	2008	Exclusion reason: Hypospadias;
A novel corporoplasty technique with a urethral plate flap in hypospadias repair	Ru, W.; Feng, C.; Tian, H.; Wu, D.; Tang, D.; Tao, C.	2023	Exclusion reason: Hypospadias;
Width proportion of the urethral plate to the glans can serve as an appraisal index of the urethral plate in hypospadias repair	Ru, W.; Shen, J.; Tang, D.; Xu, S.; Wu, D.; Tao, C.; Chen, G.; Gao, L.; Wang, X.; Shen, Y.	2018	Exclusion reason: Hypospadias;
Replacing a smaller-size catheter after tubularized incised plate urethroplasty may decrease postoperative urethral complications	Ru, W.; Tang, D.; Wu, D.; Huang, Y.; Tao, C.; Chen, G.; Wang, X.; Gao, L.; Shen, Y.; Wei, J.	2019	Exclusion reason: Hypospadias;
Identification of risk factors associated with numerous reoperations following primary hypospadias repair	Ru, W.; Tang, D.; Wu, D.; Tao, C.; Chen, G.; Wei, J.; Tian, H.; Shu, Q.	2021	Exclusion reason: Hypospadias;
[Balanoplasty in accordance with the normal anatomy--the key to successful correction of hypospadias]	Rudin, I. E.; Marukhnenko, D. V.; Garmanova, T. N.; Saǐedov, K. M.	2013	Exclusion reason: Hypospadias;
[The choice of method of urethroplasty in patients with distal and middle hypospadias]	Rudin, I. E.; Marukhnenko, D. V.; Garmanova, T. N.; Saǐedov, K. M.	2013	Exclusion reason: Hypospadias;
Vaginal malformations: A proposed classification based on embryological, anatomical and clinical criteria and their surgical management (an analysis of 167 cases)	Ruggeri, G.; Gargano, T.; Antonellini, C.; Carlini, V.; Randi, B.; Destro, F.; Lima, M.	2012	Exclusion reason: No segregation by age;
Health-related quality of life in men with corrected hypospadias: An explorative study	Ruppen-Greeff, N. K.; Weber, D. M.; Gobet, R.; Landolt, M. A.	2013	Exclusion reason: Hypospadias;
Long-term effects of hypospadias repair	Ryśkiewicz, R.; Gawrych, E.	2008	Exclusion reason: Hypospadias;
Coping styles in patients with hypospadias	Rynja, S. P.; Bosch, J. L. H. R.; de Jong, T. P. V. M.; van der Werf-Kok, E. T.; de Kort, L. M. O.	2019	Exclusion reason: Hypospadias;
Functional, cosmetic and psychosexual results in adult men who underwent hypospadias correction in childhood	Rynja, S. P.; De Jong, T. P. V. M.; Bosch, J. L. H. R.; De Kort, L. M. O.	2011	Exclusion reason: Hypospadias;
Proximal hypospadias treated with a transverse preputial island tube: long-term functional, sexual, and cosmetic outcomes	Rynja, S. P.; de Jong, T. P. V. M.; Bosch, J. L. H. R.; de Kort, L. M. O.	2018	Exclusion reason: Hypospadias;
Testosterone prior to hypospadias repair: Postoperative complication rates and long-term cosmetic results, penile length and body height	Rynja, S. P.; de Jong, T. P. V. M.; Bosch, J. L. H. R.; de Kort, L. M. O.	2018	Exclusion reason: Hypospadias;
Long-term followup of hypospadias: functional and cosmetic results	Rynja, S. P.; Wouters, G. A.; Van Schaijk, M.; Kok, E. T.; De Jong, T. P.; De Kort, L. M.	2009	Exclusion reason: Hypospadias;
Post-pubertal functional outcomes of one-stage anatomical reconstruction of the corpus spongiosum, bulbo-spongiosus muscle and dartos in 46 children with proximalhypospadias	S, H.; F, A.; A, A.; A, B.	2023	Exclusion reason: Hypospadias;
Dysgenetic male pseudohermaphroditism	Ságodi, L.; Jakab, J.; Kiss, Á; Ladányi, E.; Balogh, E.; Ujfalusi, A.; Papp, J.; Megyeri, T.; Kovács, J.	2012	Exclusion reason: Paper could not be retrieved;
Rare combination of Turner syndrome and congenital adrenal hyperplasia with 21-hydroxylase deficiency: Case report	Ságová, I.; Stančík, M.; Pavai, D.; Kantárová, D.; Vaňuga, A.; Vaňuga, P.	2018	Exclusion reason: Paper could not be retrieved;
Can regional anesthesia have an effect on surgical outcomes in patients undergoing distal hypospadia surgery?	Saavedra-Belaunde, J. A.; Soto-Aviles, O.; Jorge, J.; Escudero, K.; Vazquez-Cruz, M.; Perez-Brayfield, M.	2017	Exclusion reason: Hypospadias;
Characterization and outcomes of urethroplasty for hypospadias-associated urethral strictures in adults	Saavedra, A. A.; Rourke, K. F.	2019	Exclusion reason: Hypospadias;
The Obstructed Hemivagina, Ipsilateral Renal Anomaly, and Uterine Didelphys Triad and the Subsequent Manifestation of Cervical Aplasia	Sabdia, S.; Sutton, B.; Kimble, R. M. N.	2014	Exclusion reason: Adult population;
Hypospadias and concomitant undescended testis: Comparison of no skin incision with inguinal and scrotal skin incision orchiopexy	Sabetkish, S.; Kajbafzadeh, A. M.; Sabetkish, N.	2015	Exclusion reason: Hypospadias;
Early detection of deep wound infection in bladder exstrophy and hypospadias using a novel intervention	Sabetkish, S.; Sabetkish, N.; Kajbafzadeh, A. M.	2018	Exclusion reason: Hypospadias;
Duckett versus modified Bracka technique for proximal hypospadias repair a 10-year experience	Sadeghi, A.; Mirshemirani, A.; Tabari, A. K.; Sadeghian, N.; Rozroukh, M.; Ghoroubi, J.; Mohajerzadeh, L.; Sarafi, M.	2017	Exclusion reason: Hypospadias;
Which type of urethroplasty in failed hypospadias repair? An 8-year follow up	Safwat, A. S.; Elderwy, A.; Hammouda, H. M.	2013	Exclusion reason: Hypospadias;
Vascularized dartos flap in conjunction with tubularized incised plate urethroplasty: Single versus double flaps for management of distal hypospadias	Safwat, A.; Al-Adl, A. M.; El-Karamany, T.	2012	Exclusion reason: Hypospadias;
The Modified Multilayer Coverage of Urethroplasty for Distal Hypospadias	Saiad, Mohamed Oulad	2018	Exclusion reason: Hypospadias;
Satisfactory urethral coitus in a patient with vaginal stenosis: Case report	Sakinci, M.; Kokcu, A.; Malatyalioglu, E.	2012	Exclusion reason: Wrong intervention;
Lingual mucosal graft two-stage Bracka technique for redo hypospadias repair	Sakr, A.; Elkady, E.; Abdalla, M.; Fawzi, A.; Kamel, M.; Desoky, E.; Seleem, M.; Omran, M.; Elsayed, E.; Khalil, S.	2017	Exclusion reason: Hypospadias;
Assessment of the results of Snodgrass repair in hypospadias in contrast to Bracka's stage II operation	Saleem, H. A.; Roman, U.; Mughal, H. H.	2020	Exclusion reason: Hypospadias;
Persistent mullerian duct syndrome: A 24-year experience	Saleem, M.; Ather, U.; Mirza, B.; Iqbal, S.; Sheikh, A.; Shaukat, M.; Sheikh, M. T.; Ahmad, F.; Rehan, T.	2016	Exclusion reason: No segregation by age;
Promising results for hypospadias repair using alloderm® (Regen): A randomized controlled trial	Salek, M.; Nasiri, S. J.; Amoli, H. A.; Moradi, M.; Jahangiri, F.	2021	Exclusion reason: Retracted;
Combined use of Mathieu and incised plate technique (Snodgrass technique) for repair of distal hypospadias in older children	Salem, H. K.; Shelbaia, A.; Elnashar, A.	2013	Exclusion reason: Hypospadias;
Tubularized incised plate urethroplasty for distal and midpenile hypospadias reoperation: A single institute experience	Salih, E. M.; Elemam, A.; Elfeky, M.; Abdrabuh, A. M.; Galal, H. A.	2018	Exclusion reason: Hypospadias;
Patients with disorders of sex development and proximal hypospadias are at high risk for reoperation	Saltzman, A. F.; Carrasco, A.; Colvin, A.; Campbell, J. B.; Vemulakonda, V. M.; Wilcox, D.	2018	Exclusion reason: No segregation by age;
Laparoscopic Davydov's Colpopoiesis for a Case of Mayer-Rokitansky-Kuster-Hauser (MRKH) Syndrome	Samantray, S. R.; Mohapatra, I.; Harshini, N.	2021	Exclusion reason: Adult population;
Does the suturing technique (continuous versus interrupted) have an impact on the outcome of tubularized incised plate in hypospadias repair with adequate urethral plate? A prospective randomized study	Samir, M.; Mahmoud, M. A.; Azazy, S.; Tawfick, A.	2021	Exclusion reason: Hypospadias;
Management of the patients with persistent Müllerian duct syndrome: Is the ultimate goal testicular descent?	Sancar, S.; Özçakır, E.; Kaya, M.	2018	Exclusion reason: No segregation by age;
Parents' narratives about their experiences of their child's reconstructive genital surgeries for ambiguous genitalia	Sanders, C.; Carter, B.; Goodacre, L.	2008	Exclusion reason: No segregation by age
Searching for harmony: Parents' narratives about their child's genital ambiguity and reconstructive genital surgeries in childhood	Sanders, C.; Carter, B.; Goodacre, L.	2011	Exclusion reason: Age not reported;
A prospective randomized trial of the effect of a soluble adhesive on the ease of dressing removal following hypospadias repair	Sanders, C.; Young, A.; McAndrew, H. F.; Kenny, S. E.	2007	Exclusion reason: Hypospadias;
An evaluation study examining penile bacterial flora in boys undergoing hypospadias surgery with foreskin reconstruction	Sanders, Caroline; Drew, Richard J.; Gerrard, Christine; McAndrew, Helen F.	2017	Exclusion reason: Hypospadias;
Stentless hypospadias repair: The way forward	Sandlas, G.; Tiwari, C.; Bothra, J.; Jadhav, B.; Shah, H.	2021	Exclusion reason: Hypospadias;
Prepubertal presentation of Herlyn-Werner-Wunderlich syndrome: A case report	Sanghvi, Y.; Shastri, P.; Mane, S. B.; Dhende, N. P.	2011	Exclusion reason: Wrong intervention;
Is stent type used in snodgrass method a factor in fistula formation?	Sarac, M.; Bakal, U.; Tartar, T.; Canpolat, S.; Kazez, A.	2018	Exclusion reason: Hypospadias;
Management of urethrocutaneous fistula after hypospadias: Experience in 164 cases	Sarayreh, M.	2012	Exclusion reason: Hypospadias;
Factors affecting outcome of tubularized incised plate (TIP) urethroplasty: Single-center experience with 500 cases	Sarhan, O. M.; El-Hefnawy, A. S.; Hafez, A. T.; Elsherbiny, M. T.; Dawaba, M. E.; Ghali, A. M.	2009	Exclusion reason: Hypospadias;
Effect of Suturing Technique and Urethral Plate Characteristics on Complication Rate Following Hypospadias Repair: A Prospective Randomized Study	Sarhan, O.; Saad, M.; Helmy, T.; Hafez, A.	2009	Exclusion reason: Hypospadias;
Triplication of colon with diphallus and complete duplication of bladder and urethra	Sarin, Y. K.; Manchanda, V.; Sharma, A.; Singhal, A.	2006	Exclusion reason: Age not reported;
Female hypospadias-need for clarity in definition and management	Sarin, Yogesh; Kumar, Parveen	2019	Exclusion reason: Hypospadias;
Vaginoplasty by using amnion graft in patients of vaginal agenesis associated with Mayor-Rokitansky-Kuster-Hauser syndrome	Sarwar, I.; Sultana, R.; Nisa, R. U.; Qayyum, I.	2010	Exclusion reason: Paper could not be retrieved;
Single-stage urethroplasty: An eight-year single-centre experience and its associated factors for urethrocutaneous fistula	Satjakoesoemah, A. I.; Situmorang, G. R.; Wahyudi, I.; Rodjani, A.	2021	Exclusion reason: Hypospadias;
Clinical characteristics of 46, xx males with congenital adrenal hyperplasia	Savaş-Erdeve, Ş; Aycan, Z.; Çetinkaya, S.; Öztürk, A. P.; Baş, F.; Poyrazoğlu, Ş; Darendeliler, F.; Özsu, E.; Şıklar, Z.; Demiral, M.; Unal, E.; Özbek, M. N.; Gürbüz, F.; Yüksel, B.; Evliyaoğlu, O.; Akyürek, N.; Berberoğlu, M.	2021	Exclusion reason: No segregation by age;
A prospective randomized comparative study on the use of ventral subcutaneous flap to prevent fistulas in the Snodgrass repair for distal hypospadias	Savanelli, A.; Esposito, C.; Settimi, A.	2007	Exclusion reason: Hypospadias;
Hypospadiac Urethral Duplication- A Rare Variant and Novel use of Snodgrass Urethroplasty	Saxena, R.; Pathak, M.; Sinha, A.	2019	Exclusion reason: Hypospadias;
Urinary function after Snodgrass repair of distal hypospadias: Comparison with the Mathieu repair	Scarpa, M. G.; Castagnetti, M.; Berrettini, A.; Rigamonti, W.; Musi, L.	2010	Exclusion reason: Hypospadias;
Medium-term outcome after stented and un-stented distal urethroplasty: A retrospective analysis on redo-urethroplasty need and cosmetic results	Scarpa, M. G.; Codrich, D.; Iaquinto, M.; Guida, E.; Cerrina, A.; Schleef, J.	2021	Exclusion reason: Hypospadias;
Surgery for distal hypospadias: What about the catheter?	Scarpa, M. G.; Perin, G.; Di Grazia, M.; Codrich, D.; Pederiva, F.; Guida, E.; Lembo, M. A.; Giannotta, A.; Schleef, J.	2017	Exclusion reason: Hypospadias;
Is objective assessment of cosmetic results after distal hypospadias repair superior to subjective assessment?	Scarpa, M.; Castagnetti, M.; Musi, L.; Rigamonti, W.	2009	Exclusion reason: Hypospadias;
Health-Related Quality of Life and Psychological Adjustment of Children and Adolescents with Hypospadias	Schönbucher, V. B.; Landolt, M. A.; Gobet, R.; Weber, D. M.	2008	Exclusion reason: Hypospadias;
Psychosexual development of children and adolescents with hypospadias	Schönbucher, V. B.; Landolt, M. A.; Gobet, R.; Weber, D. M.	2008	Exclusion reason: Hypospadias;
Sexual Quality of Life of Individuals with 46,XY Disorders of Sex Development	Schönbucher, V.; Schweizer, K.; Rustige, L.; Schützmann, K.; Brunner, F.; Richter-Appelt, H.	2012	Exclusion reason: No segregation by age;
Postoperative pain in small-for-gestational age infants after hernia repair, orchidopexy and urethral reconstruction surgery: A pilot study	Schüssler, S. C.; Kußmann, F.; Fahlbusch, F. B.; Münster, T.; Hirsch, K.; Carbon, R.; Albrecht, S.; Dötsch, J.; Rascher, W.	2019	Exclusion reason: Wrong patient population;
Prevalence, repairs and complications of hypospadias: An Australian population-based study	Schneuer, F. J.; Holland, A. J. A.; Pereira, G.; Bower, C.; Nassar, N.	2015	Exclusion reason: Hypospadias;
Postoperative pain and analgesia administration in children after urological outpatient procedures	Schröder, A.; Campbell, F. A.; Farhat, W. A.; Salle, J. L. P.; Bägli, D. J.; Lorenzo, A. J.; Koyle, M. A.	2018	Exclusion reason: Hypospadias;
Implementation of fast-track pediatric surgery in a German nonacademic institution without previous fast-track experience	Schukfeh, N.; Reismann, M.; Ludwikowski, B.; Hofmann, A. D.; Kaemmerer, A.; Metzelder, M. L.; Ure, B.	2014	Exclusion reason: Hypospadias;
Perioperative evaluation in Herlyn-Werner-Wunderlich syndrome	Schutt, A. K.; Barrett, M. R.; Trotta, B. M.; Stovall, D. W.	2012	Exclusion reason: Adult population;
Single-stage dorsal inlay full-thickness genital skin grafts for hypospadias reoperations: Extended follow up	Schwentner, C.; Seibold, J.; Colleselli, D.; Alloussi, S. H.; Schilling, D.; Stenzl, A.; Radmayr, C.	2011	Exclusion reason: Hypospadias;
Long-Term Clinical and Surgical Outcome of Severely Undervirilized Males - Implications for Initial Management	Schwentner, Christian; Lunacek, Andreas; Oswald, Josef; Baka-Ostrovska, Margaret; Czyc, Jerzy; Bartsch, Georg; Klocker, Helmut; Radmayr, Christian	2007	Exclusion reason: Wrong study design;
Risk of re-operation after outpatient distal hypospadias repair in a large, multistate cohort	Sebastião, Y. V.; Brown, C. T.; Cooper, J. N.; McLeod, D. J.; DaJusta, D. G.	2019	Exclusion reason: Hypospadias;
Split prepuce in situ onlay hypospadias repair: 17 years of experience	Sedberry-Ross, S.; Stisser, B. C.; Henderson, C. G.; Rushton, H. G.; Belman, A. B.	2007	Exclusion reason: Hypospadias;
The meatal mobilization technique for coronal/subcoronal hypospadias repair	Seibold, J.; Boehmer, A.; Verger, A.; Merseburger, A. S.; Stenzl, A.; Sievert, K. D.	2007	Exclusion reason: Hypospadias;
Objective long-term evaluation after distal hypospadias repair using the meatal mobilization technique	Seibold, J.; Werther, M.; Alloussi, S.; Gakis, G.; Schilling, D.; Colleselli, D.; Stenzl, A.; Schwentner, C.	2010	Exclusion reason: Hypospadias;
Comprehensive evaluation of grafting the preservable narrow plates with consideration of native plate width at primary hypospadias surgery	Seleim, H. M.; ElSheemy, M. S.; Abdalazeem, Y.; Abdullateef, K. S.; Arafa, M. A.; Shouman, A. M.; Elsaket, H.; Kaddah, S. N.; Elbarbary, M. M.	2019	Exclusion reason: Hypospadias;
Neo-yoke repair for severe hypospadias: A simple modification for better outcome	Seleim, H. M.; Morsi, H.; Elbarbary, M. M.	2017	Exclusion reason: Hypospadias;
Quality of Life in Children with Disorders of Sex Development	Selveindran, N. M.; Syed Zakaria, S. Z.; Jalaludin, M. Y.; Rasat, R.	2017	Exclusion reason: No segregation by age;
Gender-role behaviour and gender identity in girls with classical congenital adrenal hyperplasia	Seneviratne, S. N.; Jayarajah, U.; Gunawardana, S.; Samarasinghe, M.; de Silva, S.	2021	Exclusion reason: No segregation by age;
Preoperative glans & penile dimensions in different hypospadias grades	Sennert, M.; Wirmer, J.; Hadidi, A. T.	2022	Exclusion reason: Hypospadias;
Soft tissue interposition is effective for protecting the neourethra during hypospadias surgery and preventing postoperative urethrocutaneous fistula: a single surgeon's experience of 243 cases	Seo, S.; Ochi, T.; Yazaki, Y.; Okawada, M.; Doi, T.; Miyano, G.; Koga, H.; Lane, G. J.; Yamataka, A.	2015	Exclusion reason: Hypospadias;
Hypospadias repair with Sondgrass technique	Serrano Durbá, A.; Pacheco Bru, J. J.; Domínguez Hinarejos, C.; Estornell Moragues, F.; Nome, C.; Martínez Verduch, M.; García Ibarra, F.	2007	Exclusion reason: Hypospadias;
Modified bevan and flip-flap technique for distal hypospadias repair	Sevin, A.; Sevin, K.	2008	Exclusion reason: Hypospadias;
Long-term outcome of genital reconstruction of Middle Eastern women with congenital adrenal hyperplasia	Seyam, R. M.; Bissada, N. K.; Abdul-Aaly, M.; Sakati, N. A.; Al Taweel, W.; Alkhudair, W. K.	2013	Exclusion reason: No segregation by age;
Comparing caudal and penile nerve blockade using bupivacaine in hypospadias repair surgeries in children	Seyedhejazi, M.; Azerfarin, R.; Kazemi, F.; Amiri, M.	2011	Exclusion reason: Hypospadias;
Preoperative fasting regimen for clear fluids in healthy children, changing perspective. A randomized controlled single blinded study	Shabana, A. M.; Ghanem, M. A.; Elsarraf, W. M. R.	2009	Exclusion reason: Hypospadias;
Urethral substitution using vein graft for hypospadias repair	Shaeer, O. K. Z.; El-Sadat, A.	2006	Exclusion reason: Hypospadias;
The clinical characteristics and quality of life of 248 pediatric and adult patients with Congenital Adrenal Hyperplasia	Shafaay, E. A.; Aldriweesh, M. A.; Aljahdali, G. L.; Babiker, A.; Alomar, A. O.; Alharbi, K. M.; Aldalaan, H.; Alenazi, A.; Alangari, A. S.; Alsagheir, A.; Adriaansen, B. P. H.; Claahsen – van der Grinten, H. L.; Al Alwan, I.	2023	Exclusion reason: No segregation by age;
One Years' Experience of Buccal Mucosa Graft for Hypospaedia Repair	Shah, M.; Wahab, A.; Daraz, M.; Rahim, S.; Wahab, A. U.; Khan, P.	2020	Exclusion reason: Hypospadias;
Evaluation of Double-Faced Tubularized Preputial Flap versus Duckett's Procedure for Repair of Penoscrotal Hypospadias with Significant Penile Curvature: A Comparative Study	Shahin, M.; Abdalrazek, M.; Abdelmaboud, M.; Elsayaad, I. M.; Mahmoud, M. A.; Mousa, M. A.; Elshamy, A.; Alsamahy, O.; Rehan, M.; Elhady, S.; Gamaan, I.	2022	Exclusion reason: Hypospadias;
Glanuloplasty by ventral skin interposition in hypospadias repair: Preliminary report	Shaker, H.; Ezzat, M.	2009	Exclusion reason: Hypospadias;
The management of the persistent Müllerian duct syndrome	Shalaby, M. M.; Kurkar, A.; Zarzour, M. A.; Faddan, A. A.; Khalil, M.; Abdelhafez, M. F.	2014	Exclusion reason: No segregation by age;
Recommendations of patients and families of girls with 46XX congenital adrenal hyperplasia in the United Kingdom regarding the timing of surgery	Shalaby, M.; Chandran, H.; Elford, S.; Kirk, J.; McCarthy, L.	2021	Exclusion reason: Wrong outcomes;
Bracka Urethroplasty with Buccal Mucosa Graft: Ergonomic Management of Penile Skin Dartos in the First Stage to Facilitate Second-stage Neourethral Coverage	Shandilya, Gaurav; Kureel, Shiv; Gupta, Archika; Singh, Gyan; Pandey, Anand; Rawat, Jiledar; Wakhlu, Ashish	2021	Exclusion reason: Hypospadias;
Clinical pharmacology of cisatracurium during nitrous oxide-propofol anesthesia in children	ShangGuan, W.; Lian, Q.; Li, J.; Gao, F.	2008	Exclusion reason: Hypospadias;
A novel variant luteinizing hormone receptor in the first transmembrane helix of two homozygous Iranian patients: case report	Sharif, S.; Vakili, S.; Mobini, M.; Lotfi, M.; Zarei, F.; Abbaszadegan, M. R.; Vakili, R.	2022	Exclusion reason: Wrong intervention;
Vaginoplasty with Amnion Grafting: An Experience	Sharma, Damayanti; Dahiya, Krishna; Chechi, Kunika; Sirohiwal, Daya	2008	Exclusion reason: Adult population;
Urinary flow rates in anterior hypospadias: Before and after repair and its clinical implication	Sharma, S. P.; Chowdhary, S.; Kumar, R.; Yadav, M. K.; Panigrahi, P.	2023	Exclusion reason: Hypospadias;
Male genitoplasty for intersex disorders	Sharma, S.; D, K. Gupta	2008	Exclusion reason: No segregation by age;
Gender assignment and hormonal treatment for disorders of sexual differentiation	Sharma, S.; Gupta, D. K.	2008	Exclusion reason: No segregation by age;
Male genitoplasty for 46 XX congenital adrenal hyperplasia patients presenting late and reared as males	Sharma, S.; Gupta, D. K.	2012	Exclusion reason: Adult population;
Buccal versus skin graft for two-stage repair of complex hypospadias: an Egyptian center experience	Shebl, S. E.; Akl, M. M.; Abdalrazek, M.	2022	Exclusion reason: Hypospadias;
Use of the TIP principle for the repair of non-glanular recurrent post hypospadias urethrocutaneous mega fistula	Shehata, S. M.	2009	Exclusion reason: Hypospadias;
Treatment of recurrent curvature after hypospadias repair	Shen, Y. D.; Zhu, L. F.; Wang, X. H.; Wei, R.; Yijun, Z.; Guangjie, C.; Yong, H.; Daxing, T.; Shan, X.	2021	Exclusion reason: Hypospadias;
Clinical application of standardized tubularized incised plate urethroplasty for pediatric hypospadias	Shen, Y.; Tang, D.; Wu, D.; Huang, Y.; Tao, C.; Chen, G.; Gao, L.; Wang, X.; Ru, W.; Zhu, L.	2020	Exclusion reason: Hypospadias;
A modified two-stage procedure strategy treat severe hypospadias with preputial flap	Shen, Y.; Zhu, L.; Ru, W.; Yang, F.; Wang, X.; Tao, C.; Chen, G.; Tang, D.	2019	Exclusion reason: Hypospadias;
The risk factors of Urethrocutaneous fistula after hypospadias surgery in the youth population	Sheng, X.; Xu, D.; Wu, Y.; Yu, Y.; Chen, J.; Qi, J.	2018	Exclusion reason: Hypospadias;
Efficacy of fibrin sealant as waterproof cover in improving outcome in hypospadias surgery	Shenoy, N. S.; Tiwari, C.; Gandhi, S.; Kumbhar, V.; Joseph, V.; Basu, S.; Makan, A.; Shah, H.	2021	Exclusion reason: Hypospadias;
Laparoscopic Management of Didelphys Uterus with a Chronically Inversed Right Uteri	Shi, Huiwei; Zhao, Lingjun; Zhang, Weifeng	2019	Exclusion reason: Adult population;
One-stage tubularized urethroplasty using the free inner plate of the foreskin in the treatment of proximal hypospadias	Shi, T.; Lin, Y. K.; Bao, Q.; Lao, W. H.; Ouyang, K. Y.	2022	Exclusion reason: Hypospadias;
A follow-up study on urodynamics of children after surgery for hypospadias	Shi, Z.; Jiang, M.; Zhao, M.; Zhang, J.; Zhang, S.; Li, L.; Fan, Y.	2020	Exclusion reason: Hypospadias;
Prepuce-Sparing hypospadias repair with tubularized incised plate urethroplasty	Shimada, K.; Matsumoto, F.; Matsui, F.; Takano, S.	2008	Exclusion reason: Hypospadias;
Tubularized incised plate urethroplasty with dorsal inlay graft prevents meatal/neourethral stenosis: a single surgeon's experience	Shimotakahara, A.; Nakazawa, N.; Wada, A.; Nagata, S.; Koga, H.; Takahashi, T.; Miyano, G.; Lane, G. J.; Yamataka, A.	2011	Exclusion reason: Hypospadias;
A simple method for closure of urethrocutaneous fistula after tubularized incised plate repair: Preliminary results	Shirazi, M.; Ariafar, A.; Babaei, A. H.; Ashrafzadeh, A.; Adib, A.	2016	Exclusion reason: Hypospadias;
Comparison of post-urethroplasty complication rates in pediatric cases with hypospadias using Vicryl or polydioxanone sutures	Shirazi, M.; Haghpanah, A.; Dehghani, A.; Haghpanah, S.; Ghahartars, M.; Rahmanian, M.	2022	Exclusion reason: Hypospadias;
Efficacy of dexamethasone on postoperative analgesia in children undergoing hypospadias repair	Shirazi, M.; Mahmoudi, H.; Nasihatkon, B.; Ghaffaripour, S.; Eslahi, A.	2016	Exclusion reason: Hypospadias;
Efficacy of silicone gel in reducing scar formation after hypospadias repair: A randomized placebo-controlled trial	Shirazi, M.; Mohammadi, A. A.; Shamohammadi, I.; Mahboubi, A.; Makarem, A.	2019	Exclusion reason: Hypospadias;
Outcomes of preputioplasty in patients undergoing TIP urethroplasty (tubularization of incised urethral plate) for distal and mid penile hypospadias	Shoor, G.; Sugandhi, N.; Acharya, S. K.; Chakraborty, G.; Teckchandani, N.; Dixit, A.; Kour, H.; Bagga, D.	2020	Exclusion reason: Hypospadias;
Glans–urethral meatus–shaft score and penile parameters as preoperative assessment tools for hypospadias surgery outcome	Shoukry, A.; Abbas, A.; Abdelwahab, M.; Ghoneima, W.; Shouman, A.; El Ghoneimy, M.; Morsi, H.; Badawy, H.; Eissa, M.; Aboulela, W.	2021	Exclusion reason: Hypospadias;
Two Stages Repair of Proximal Hypospadias: Review of 700 Cases	Shukla, A. K.; Singh, A. P.; Sharma, P.; Shukla, J.	2017	Exclusion reason: Hypospadias;
Selecting the right method for hypospadias repair to achieve optimal results for the primary situation	Shuzhu, C.; Min, W.; Yidong, L.; Weijing, Y.	2016	Exclusion reason: Hypospadias;
Radical soft tissue mobilization for persistence of epispadias in previously closed bladder exstrophy with persistent incontinence	Sidelsky, S. A.; Anderson, D.; Mora, S.; Gundeti, M. S.	2021	Exclusion reason: Hypospadias;
"Snodgraft" technique for the treatment of primary distal hypospadias: Pushing the envelope	Silay, M. S.; Sirin, H.; Tepeler, A.; Karatag, T.; Armagan, A.; Horasanli, K.; Miroglu, C.	2012	Exclusion reason: Hypospadias;
Transverse preputial onlay island flap urethroplasty for single-stage correction of proximal hypospadias	Singal, A. K.; Dubey, M.; Jain, V.	2016	Exclusion reason: Hypospadias;
Factors predicting success in hypospadias repair using preputial flap with limited pedicle mobilization (asopa procedure)	Singh, B. P.; Solanki, F. S.; Kapoor, R.; Dassi, V.; Kaswan, H. K.; Agrawal, V.; Swain, S. K.; Andankar, M. G.; Pathak, H. R.	2010	Exclusion reason: Hypospadias;
Double uteri with cervicovaginal agenesis	Singh, G.; Sunita, V.	2008	Exclusion reason: Adult population;
Urethrocutaneous fistula repair following hypospadias surgery using the PATIO technique for small fistulae: A single centre experience	Singh, J.	2022	Exclusion reason: Hypospadias;
Tricholithobezoar: an unusual long-term complication of hypospadias surgery	Singh, V.; Singh, K. M.; Sinha, R. J.	2010	Exclusion reason: Hypospadias;
Sigmoid vaginoplasty in testicular feminising syndrome: surgical technique, outcome and review of the literature	Sinha, R. J.; Bhaskar, V.; Mehrotra, S.; Singh, V.	2016	Exclusion reason: Adult population;
Anatomical and functional outcomes of feminizing genitoplasty for ambiguous genitalia in patients with virilizing congenital adrenal hyperplasia	Sircili, M. H. P.; De Mendonca, B. B.; Denes, F. T.; Madureira, G.; Bachega, T. A. S. S.; De Queiroz E Silva, F. A.	2006	Exclusion reason: Age not reported;
Long-term surgical outcome of masculinizing genitoplasty in large cohort of patients with disorders of sex development	Sircili, M. H. P.; De Queiroz E Silva, F. A.; Costa, E. M. F.; Brito, V. N.; Arnhold, I. J. P.; Dénes, F. T.; Inacio, M.; De Mendonca, B. B.	2010	Exclusion reason: No segregation by age;
Long-term followup of a large cohort of patients with ovotesticular disorder of sex development	Sircili, M. H. P.; Denes, F. T.; Costa, E. M. F.; Machado, M. G.; Inacio, M.; Silva, R. B.; Srougi, M.; Mendonca, B. B.; Domenice, S.	2014	Exclusion reason: No segregation by age;
Surgical Treatment after Failed Primary Correction of Urogenital Sinus in Female Patients with Virilizing Congenital Adrenal Hyperplasia: Are Good Results Possible?	Sircili, M. H.; Bachega, T. S.; Madureira, G.; Gomes, L.; Mendonca, B. B.; Dénes, F. T.	2016	Exclusion reason: No segregation by age;
Inadvertent life-threatening total spinal anesthesia following caudal block in a preschool child underwent urologic surgery: A rare case report	Sisay, A.; Girma, B.; Negusie, T.; Abdi, S.; Horsa, B.; Ayele, K.	2021	Exclusion reason: Hypospadias;
A case of penile duplication with neonatal teratoma and bladder neck incompetence	Skott, M.; Korsgaard, U.; Rawashdeh, Y. F.	2021	Exclusion reason: Correction of urinary incontinence;
A Novel Surgical Intervention for an Uncommon Entity: Laparoscopy-Assisted Resection of a Vaginal Septum in Obstructed Hemivagina and Ipsilateral Renal Anomaly Syndrome	Sleiman, Z.; Wehbe, G. S.; Rassy, E. E.; Zreik, T.; Bitar, R.; Samaha, M.; Khazzaka, A.	2019	Exclusion reason: Adult population;
Video presentation of the second stage of a two-stage repair for proximal hypospadias: a safe and reproducible technique	Smith, C. M.; Rooney, A.; Upasani, A.; Mathur, A. B.	2014	Exclusion reason: Hypospadias;
Analysis of preoperative antibiotic prophylaxis in stented, distal hypospadias repair	Smith, J.; Patel, A.; Zamilpa, I.; Bai, S.; Alliston, J.; Canon, S.	2017	Exclusion reason: Hypospadias;
Parental concerns of boys with hypospadias	Snodgrass, P.; Snodgrass, W.; Bush, N.	2021	Exclusion reason: Hypospadias;
Flap versus graft 2-stage repair of severe hypospadias with chordee	Snodgrass, W. T.	2015	Exclusion reason: Hypospadias;
Tubularized incised plate hypospadias repair for distal hypospadias	Snodgrass, W. T.; Bush, N.; Cost, N.	2010	Exclusion reason: Hypospadias;
Algorithm for comprehensive approach to hypospadias reoperation using 3 techniques	Snodgrass, W. T.; Bush, N.; Cost, N.	2009	Exclusion reason: Hypospadias;
Urethral strictures following urethral plate and proximal urethral elevation during proximal TIP hypospadias repair	Snodgrass, W. T.; Granberg, C.; Bush, N. C.	2013	Exclusion reason: Hypospadias;
Prior circumcision does not complicate repair of hypospadias with an intact prepuce	Snodgrass, W. T.; Khavari, R.	2006	Exclusion reason: Hypospadias;
Foreskin Preservation in Penile Surgery	Snodgrass, W. T.; Koyle, M. A.; Baskin, L. S.; Caldamone, A. A.	2006	Exclusion reason: Hypospadias;
Tubularized incised plate proximal hypospadias repair: Continued evolution and extended applications	Snodgrass, W.; Bush, N.	2011	Exclusion reason: Hypospadias;
Staged Tubularized Autograft Repair for Primary Proximal Hypospadias with 30-Degree or Greater Ventral Curvature	Snodgrass, W.; Bush, N.	2017	Exclusion reason: Hypospadias;
Recurrent ventral curvature after proximal TIP hypospadias repair	Snodgrass, W.; Bush, N.	2021	Exclusion reason: Hypospadias;
Do New Complications Develop during Puberty after Childhood Hypospadias Repair?	Snodgrass, W.; Bush, N.	2022	Exclusion reason: Hypospadias;
Re-operative urethroplasty after failed hypospadias repair: how prior surgery impacts risk for additional complications	Snodgrass, W.; Bush, N. C.	2017	Exclusion reason: Hypospadias;
Persistent or recurrent ventral curvature after failed proximal hypospadias repair	Snodgrass, W.; Bush, N. C.	2019	Exclusion reason: Hypospadias;
Analysis of risk factors for glans dehiscence after tubularized incised plate hypospadias repair	Snodgrass, W.; Cost, N.; Nakonezny, P. A.; Bush, N.	2011	Exclusion reason: Hypospadias;
Foreskin reconstruction does not increase urethroplasty or skin complications after distal TIP hypospadias repair	Snodgrass, W.; Dajusta, D.; Villanueva, C.; Bush, N.	2013	Exclusion reason: Hypospadias;
Primary and reoperative hypospadias repair in adults - Are results different than in children?	Snodgrass, W.; Villanueva, C.; Bush, N.	2014	Exclusion reason: Hypospadias;
Duration of follow-up to diagnose hypospadias urethroplasty complications	Snodgrass, W.; Villanueva, C.; Bush, N. C.	2014	Exclusion reason: Hypospadias;
Tubularized incised plate for mid shaft and proximal hypospadias repair	Snodgrass, W.; Yucel, S.	2007	Exclusion reason: Hypospadias;
Comparison of outcomes of tubularized incised plate hypospadias repair and circumcision: A questionnaire-based survey of parents and surgeon	Snodgrass, W.; Ziada, A.; Yucel, S.; Gupta, A.	2008	Exclusion reason: Hypospadias;
Completion of circumcision when distal hypospadias is discovered intra-procedurally and its effect on subsequent hypospadias repair	Snodgrass, Warren T.	2014	Exclusion reason: Hypospadias;
Ambiguous genitalia: a case study involving a 24-week-gestation twin B	Snyder, R. L.	2010	Exclusion reason: Paper could not be retrieved;
Case report in experience with neovaginal reconstruction using the inverted Y flap in Mayer-Rokitansky-Küster-Hauser syndrome and androgen insensitive syndrome: A pilot study	Soedjana, H.; Hasibuan, L. Y.; Septiani, G. A.; Davita, T. R.	2018	Exclusion reason: Adult population;
A rare case of mixed gonadal dysgenesis with mosaicism 45, X/46, X, +mar	Soheilipour, F.; Abed, O.; Behnam, B.; Abdolhosseini, M.; Alibeigi, P.; Pazouki, A.	2015	Exclusion reason: (Gonadectomy recommended) rationale of malignancy;
Female form of persistent mullerian duct syndrome: Rare entity	Solanki, S.; Gowrishankar; Jadhav, V.; Babu, M. N.; Ramesh, S.	2015	Exclusion reason: (Gonadectomy not recommended) rational of malignancy;
Listening to recorded mother's voice versus intravenous dexmedetomidine to minimize postoperative emergence delirium in children after hypospadias repair surgeries: A prospective randomized trial	Soliman, O.; Nabil, F.; Osman, H. M.	2022	Exclusion reason: Hypospadias;
[Total epispadias of duplicated urethra in boys]	Solovev, A. E.	2018	Exclusion reason: Hypospadias;
The use of dermal graft in severe chordee hypospadias repair: experience from Vietnam	Son, L. T.; Hung, L. T.; Thang, L. C.; Linh, N. T. T.	2015	Exclusion reason: Hypospadias;
[Modified Snodgrass technique for hypospadias]	Song, F. W.; Li, D. M.; Xu, Y. L.; Huang, H.; Chen, X. H.	2017	Exclusion reason: Hypospadias;
Evaluation of Post-Menopausal Bleeding in Two Patients with Sigmoid Neovaginoplasty	Song, J. Y.; Patel, Y.	2022	Exclusion reason: Adult population;
Experience with transverse preputial island flap for repair of hypospadias in Ile-Ife, Nigeria	Sowande, A. O.; Olajide, A. O.; Salako, A. A.; Olajide, F. O.; Adejuyigbe, O.; Talabi, A. O.	2009	Exclusion reason: Hypospadias;
Management of ambiguous genitalia in Ile Ife, Nigeria: challenges and outcome	Sowande, O. A.; Adejuyigbe, O.	2009	Exclusion reason: Wrong outcomes
Surgical reconstruction of abnormally located penis in urorectal septum malformation sequence: report of a case	Soyer, T.; Büyükyılmaz, G.; Çalış, M.; Kiper, Ö P. Ş; Özyüksel, G.; Boybeyi-Türer, Ö; Utine, G. E.; Özön, A.	2021	Exclusion reason: Wrong patient population;
Complete Scrotal Agenesis: New Surgical Approach Using Self-inflating Tissue Expander	Spagnoli, A.; Borsellino, A.; Crucianelli, S.; Bizzarri, C.; Mucciolo, M.; Trucchi, A.; Ferro, F.	2018	Exclusion reason: Wrong patient population;
Microsurgical Phalloplasty in Nontranssexual Patients - Considerations After a Retrospective Single-center Analysis of 23 Cases	Spennato, S.; Burger, A. E.; Schlosshauer, T.; Küenzlen, L.; Rothenberger, J.; Kühn, S.; Kiehlmann, M.; Radacki, I.; Sohn, M.; Rieger, U. M.	2020	Exclusion reason: Adult population;
Persistent mullerian duct syndrome: Rare incidental finding during treatment of pediatric inguinal hernia	Sperling, P.; Meyer, T.	2017	Exclusion reason: Not in English Language;
Paediatrics: Urinary flow rate after TIP urethroplasty for hypospadias	Spinoit, A. F.; Hoebeke, P.	2015	Exclusion reason: Hypospadias;
Hypospadias repair at a tertiary care center: Long-term followup is mandatory to determine the real complication rate	Spinoit, A. F.; Poelaert, F.; Groen, L. A.; Van Laecke, E.; Hoebeke, P.	2013	Exclusion reason: Hypospadias;
Grade of hypospadias is the only factor predicting for re-intervention after primary hypospadias repair: A multivariate analysis from a cohort of 474 patients	Spinoit, A. F.; Poelaert, F.; Van Praet, C.; Groen, L. A.; Van Laecke, E.; Hoebeke, P.	2015	Exclusion reason: Hypospadias;
Modified tubularized incised plate urethroplasty in distal hypospadias repair: Stepwise technique with validated functional and cosmetic outcome	Spinoit, A. F.; Radford, A.; Ashraf, J.; Gopal, M.; Subramaniam, R.	2017	Exclusion reason: Hypospadias;
Effect of anesthesia for hypospadias repair on perioperative complications	Splinter, W. M.; Kim, J.; Kim, A. M.; Harrison, M. A.	2019	Exclusion reason: Hypospadias;
Trends in hypospadias surgery: Results of a worldwide survey	Springer, A.; Krois, W.; Horcher, E.	2011	Exclusion reason: Hypospadias;
Split dorsal dartos flap transposed ventrally as a bed for preputial skin graft in primary staged hypospadias repair	Springer, A.; Subramaniam, R.	2012	Exclusion reason: Hypospadias;
Salvage hypospadias repairs	Sripathi, V.; Satheesh, M.; Shubha, K.	2008	Exclusion reason: Hypospadias;
Complications following Staged Hypospadias Repair Using Transposed Preputial Skin Flaps	Stanasel, I.; Le, H. K.; Bilgutay, A.; Roth, D. R.; Gonzales, E. T.; Janzen, N.; Koh, C. J.; Gargollo, P.; Seth, A.	2015	Exclusion reason: Hypospadias;
Malignant germ cell tumors and their precursor gonadal lesions in patients with xy-dsd: A case series and review of the literature	Steinmacher, S.; Brucker, S. Y.; Kölle, A.; Krämer, B.; Schöller, D.; Rall, K.	2021	Exclusion reason: (Gonadectomy not recommended) rational of malignancy;
Current practice in paediatric hypospadias surgery; A specialist survey	Steven, L.; Cherian, A.; Yankovic, F.; Mathur, A.; Kulkarni, M.; Cuckow, P.	2013	Exclusion reason: Hypospadias;
Urinary continence outcomes following vaginoplasty in patients with congenital adrenal hyperplasia	Stites, J.; Bernabé, K. J.; Galan, D.; Felsen, D.; Poppas, D. P.	2017	Exclusion reason: Age not reported;
Adult non-urethral complications after hypospadias repair in childhood: presentation, treatment and outcomes	Stojanovic, B.; Bizic, M.; Bencic, M.; Djordjevic, M. L.	2023	Exclusion reason: Hypospadias;
The Impact of Perioperative and Operative Variables on Early Postoperative Complications Following Primary Hypospadias Repair	Storm, D. W.; Lockwood, G. M.; Bonnett, M. A.; Cooper, B. J.; Harris, L. M.; Cooper, C. S.	2022	Exclusion reason: Hypospadias;
[Management of hypospadias]	Straub, J.; Karl, A.; Tritschler, S.; Lellig, K.; Apfelbeck, M.; Stief, C.; Riccabona, M.	2016	Exclusion reason: Hypospadias;
Congenital adrenal hyperplasia: Current surgical management at academic medical centers in the United States	Sturm, R. M.; Durbin-Johnson, B.; Kurzrock, E. A.	2015	Exclusion reason: Wrong outcomes;
Para-meatus skin incision with long channel technique for midshaft hypospadias repair without penile curvature	Su, C.; Yang, T.; Zhang, Z.; Xu, Y.; Liang, Q.	2012	Exclusion reason: Hypospadias;
Reinforcing the ventral penile shaft with pedicled fat/connective tissues before urethroplasty lowers the risk for post-urethroplasty complications in hypospadias	Sueyoshi, R.; Seo, S.; Ochi, T.; Murakami, H.; Yazaki, Y.; Takeda, M.; Nakamura, H.; Lane, G. J.; Yamataka, A.	2016	Exclusion reason: Hypospadias;
Comparative outcome between transverse island flap onlay and tubularized incised plate for primary hypospadias repair	Sujijantararat, P.; Chaiyaprasithi, B.	2009	Exclusion reason: Hypospadias;
Role of urethral plate and fossa navicularis biopsies in the detection of balanitis xerotica obliterans in boys undergoing redo hypospadias repair	Sultan, M.; El-Shazly, M.; Elsherif, E.; Younes, S.; Selim, M.	2017	Exclusion reason: Hypospadias;
Our 23-Year Experience in Urethrocutaneous Fistulas Developing After Hypospadias Surgery	Sunay, M.; Dadali, M.; Karabulut, A.; Emir, L.; Erol, D.	2007	Exclusion reason: Hypospadias;
Distal hypospadias repair with or without foreskin reconstruction: A single-surgeon experience	Suoub, M.; Dave, S.; El-Hout, Y.; Braga, L. H. P.; Farhat, W. A.	2008	Exclusion reason: Hypospadias;
Effect of double layer dartos flap in reduction of fistula rate post hypospadias repair	Suoub, M.; Sawaqed, F.; Al-Khitan, S.	2013	Exclusion reason: Hypospadias;
Complexities of Müllerian Anatomy in 46XX Cloacal Exstrophy Patients	Suson, K. D.; Preece, J.; Di Carlo, H. N.; Baradaran, N.; Gearhart, J. P.	2016	Exclusion reason: No segregation by age;
A novel transurethral approach to inlay oral mucosal graft urethroplasty technique for meatal and fossa navicularis stricture resulting from distal hypospadias repair	Swatesutipun, V.; Yoosuksomboon, N.; Zaontz, M. R.	2021	Exclusion reason: Hypospadias;
Agenesis of female internal reproductive organs, the Mayer- Rokitansky-Küster-Hauser syndrome	Sysak, R.; Bluska, P.; Stencl, P.; Klein, M.; Varga, I.	2021	Exclusion reason: Adult population;
A psychosexual follow-up study of patients with mixed or partial gonadal dysgenesis	Szarras-Czapnik, Maria; Lew-Starowicz, Zbigniew; Zucker, Kenneth J.	2007	Exclusion reason: Not elective intervention;
Majority of females with a life-long experience of CAH and parents do not consider females with CAH to be intersex	Szymanski, K. M.; Rink, R. C.; Whittam, B.; Hensel, D. J.	2021	Exclusion reason: Wrong outcomes;
Beyond changing diapers: stress and decision-making among parents of girls with congenital adrenal hyperplasia seeking consultation about feminizing genital restoration surgery	Szymanski, K. M.; Salama, A. K.; Whittam, B.; Frady, H.; Cain, M. P.; Rink, R. C.	2019	Exclusion reason: Wrong intervention;
Parental decisional regret and views about optimal timing of female genital restoration surgery in congenital adrenal hyperplasia	Szymanski, K. M.; Whittam, B.; Kaefer, M.; Frady, H.; Casey, J. T.; Tran, V. T.; Cain, M. P.; Rink, R. C.	2018	Exclusion reason: Wrong outcomes;
Validation and Preliminary Results of the Parental Assessment of Children's External Genitalia Scale for Females (PACE-F) for Girls With Congenital Adrenal Hyperplasia	Szymanski, K. M.; Whittam, B.; Monahan, P. O.; Kaefer, M.; Frady, H.; Cain, M. P.; Rink, R. C.	2019	Exclusion reason: Wrong intervention;
Tunica vaginalis flap as a second layer for tubularized incised plate urethroplasty	Tabassi, K. T.; Mohammadi, S.	2010	Exclusion reason: Hypospadias;
Tubularized incised plate urethroplasty using buccal mucosa graft for repair of penile hypospadias	Tabassi, K. T.; Rana, T. M.	2012	Exclusion reason: Hypospadias;
Adolescent and Young Adult Urogenital Outcome following Childhood Hypospadias Repair: Perfection Revisited	Tack, L. J. W.; Springer, A.; Riedl, S.; Tonnhofer, U.; Hiess, M.; Weninger, J.; Mahmoud, A.; Van Laecke, E.; Hoebeke, P.; Cools, M.; Spinoit, A. F.	2021	Exclusion reason: Hypospadias;
Psychosexual Outcome, Sexual Function, and Long-Term Satisfaction of Adolescent and Young Adult Men After Childhood Hypospadias Repair	Tack, L. J. W.; Springer, A.; Riedl, S.; Tonnhofer, U.; Weninger, J.; Hiess, M.; Van Laecke, E.; Hoebeke, P.; Spinoit, A. F.; Cools, M.; Van Hoecke, E.	2020	Exclusion reason: Hypospadias;
The association between caudal anesthesia and increased risk of postoperative surgical complications in boys undergoing hypospadias repair	Taicher, B. M.; Routh, J. C.; Eck, J. B.; Ross, S. S.; Wiener, J. S.; Ross, A. K.	2017	Exclusion reason: Hypospadias;
Laparoscopic davydov procedure for the creation of a neovagina in patients with Mayer-Rokitansky-Küster-Hauser syndrome: Analysis of 7 cases	Takahashi, K.; Nakamura, E.; Suzuki, S.; Shinoda, M.; Nishijima, Y.; Ohnuki, Y.; Kondo, A.; Shiina, T.; Suzuki, T.; Izumi, S. I.	2016	Exclusion reason: Adult population;
Outcome of surgical management of urethral stricture following hypospadias repair	Talab, S. S.; Cambareri, G. M.; Hanna, M. K.	2019	Exclusion reason: Hypospadias;
Early experience with laparoscopic surgery in children in Ile-Ife, Nigeria	Talabi, A. O.; Adisa, A. O.; Adefehinti, O.; Sowande, O. A.; Etonyeaku, A. C.; Adejuyigbe, O.	2015	Exclusion reason: Wrong patient population;
Improved outcomes after technical modifications in tubularized incised plate urethroplasty for mid-shaft and proximal hypospadias	Tam, Y. H.; Pang, K. K. Y.; Wong, Y. S.; Tsui, S. Y.; Wong, H. Y.; Mou, J. W. C.; Chan, K. W.; Lee, K. H.	2016	Exclusion reason: Hypospadias;
The use of octyl cyanoacrylate (superglue) in hypospadias repair including its use as a fixator for urethral stents	Tan, H. L.; Nah, S. A.; Budianto, II; Sehat, S.; Tamba, R.	2012	Exclusion reason: Hypospadias;
Bracka's staged repair of proximal hypospadias - Revisiting a versatile technique	Tan, Y. W.; Patel, N.; Scarlett, A.; Clibbon, J.; Kulkarni, M.; Mathur, A.	2012	Exclusion reason: Hypospadias;
Tubularized Reconstructed Plate Urethroplasty: An Alternative Technique for Distal Hypospadias Repair	Taneli, C.; Tanriverdi, H. I.; Genc, A.; Sencan, A.; Gunsar, C.; Yilmaz, O.	2021	Exclusion reason: Hypospadias;
Adult urethral stricture disease after childhood hypospadias repair	Tang, S. H.; Hammer, C. C.; Doumanian, L.; Santucci, R. A.	2008	Exclusion reason: Hypospadias;
Quality of life among postoperative patients with disorders of sex development: A long-term perspective	Tang, X.; Zhang, N.; Ding, J.; Hua, K.	2017	Exclusion reason: Adult population;
Effect of surgical steps in primary hypospadias repair on penile length	Tang, Y.; Liu, Y.; Wang, X.; Mao, Y.; Qin, D.; Yang, B.; Peng, K.; Chen, Z.; Li, J.; Chen, S.	2022	Exclusion reason: Hypospadias;
Duckett URETHROPLASTY-URETHROTOMY FOR STAGED HYPOSPADIAS REPAIR	Tang, Y.; Wang, X.; Mao, Y.; Chen, S.; Liu, M.; Chen, Y.	2016	Exclusion reason: Hypospadias;
Male urethral reconstruction using vagina as a substitute in a 45X/46XY case	Taskinen, S.; Järvinen, R.; Kolehmainen, M.; Sairanen, J.	2017	Exclusion reason: Adult population;
Isoamyl 2-cyanoacrylate interposition in the urethro-cutaneous fistula repair: A randomized controlled trial	Tawfeek, A. M.; Mohareb, A. M.; Higazy, A.; Farouk, A.; Elsaeed, K. O.; Tawfick, A.; Radwan, A.	2021	Exclusion reason: Hypospadias;
Contemporary Demographic, Treatment, and Geographic Distribution Patterns for Disorders of Sex Development	Tejwani, R.; Jiang, R.; Wolf, S.; Adkins, D. W.; Young, B. J.; Alkazemi, M.; Wiener, J. S.; Pomann, G. M.; Purves, J. T.; Routh, J. C.	2018	Exclusion reason: Wrong outcomes;
Long-term Outcome of Common Congenital Problems Surgically Treated in Childhood [Figure presented]	Tekgul, S.	2017	Exclusion reason: Hypospadias;
Laparoscopic removal of the rudimental uterus followed by colpopoiesis in a mayer-rokitansky-kuster-hauser syndrome patient with a functional endometrium and peritoneal endometriosis	Terada, Y.; Ugajin, T.; Arai-Kikuchi, M.; Hayasaka, S.; Nabeshima, H.; Yaegashi, N.	2010	Exclusion reason: Adult population;
A cover flap reduces the rate of fistula after urethroplasty whatever the severity of hypospadias	Tessier, B.; Sfar, S.; Garnier, S.; Coffy, A.; Borrego, P.; Gaspari, L.; Paris, F.; Kalfa, N.	2021	Exclusion reason: Hypospadias;
Snodgrass tubularized incised plate urethroplasty for distal and midpenile hypospadias	Thapa, B.; Pun, M.	2014	Exclusion reason: Hypospadias;
Longer than expected-duration of caudal analgesia with two different doses of levobupivacaine in children undergoing hypospadias repair	Thies, K. C.; Driessen, J.; Gwan Kho, H.; Kwak, K.; Knoll, J.; Gier, R. D.; Feitz, W.	2010	Exclusion reason: Hypospadias;
Urethral advancement in hypospadias with a distal division of the corpus spongiosum: Outcome in 158 cases	Thiry, S.; Gorduza, D.; Mouriquand, P.	2014	Exclusion reason: Hypospadias;
Long-Term Functional, Cosmetic and Sexual Outcomes of Hypospadias Correction Performed in Childhood	Thiry, S.; Saussez, T.; Dormeus, S.; Tombal, B.; Wese, F. X.; Feyaerts, A.	2015	Exclusion reason: Hypospadias;
The effect of dorsal dartos flaps on complication rates in hypospadias repair: A randomised prospective study	Thomas, D. T.; Karadeniz Cerit, K.; Yener, S.; Kandirici, A.; Dagli, T. E.; Tugtepe, H.	2015	Exclusion reason: Hypospadias;
Analysis of influencing factors of anastomotic stricture after Duckett operation for hypospadias	Tian, G. C.; Fan, Y. Z.; Yuan, S. T.; Zhang, S. L.; Wang, D. H.; Cui, M. J.; Chu, X. Y.; Han, X. J.	2022	Exclusion reason: Hypospadias;
Analysis of influencing factors of multiple urethrocutaneous fistula after urethroplasty in children with hypospadias	Tian, G.; Guo, B.; Zhang, L.	2023	Exclusion reason: Hypospadias;
Surgical management and molecular diagnosis of persistent Müllerian duct syndrome in Chinese patients	Tian, H. J.; Wu, D. H.; Ru, W.; Wu, D. W.; Tao, C.; Chen, G. J.; Yuan, J. N.; Fu, J. F.; Tang, D. X.	2022	Exclusion reason: (Gonadectomy not recommended) rational of malignancy;
Two-stage flap repair of severe hypospadias: Usefulness of the tubularized incised plate urethroplasty	Tijani, K. H.; Idiodi-Thomas, H. O.; Elebute, O. A.; Alakaloko, F. M.; Ojewola, R. W.; Ademuyiwa, A. O.	2017	Exclusion reason: Hypospadias;
The UK primary hypospadias surgery audit 2006-2007	Timmons, M. J.	2010	Exclusion reason: Hypospadias;
Unexpected outcome of a modification of Bracka repair for proximal hypospadias: High incidence of diverticula with flaps	Tiryaki, S.; Ələkbərova, V.; Dokumcu, Z.; Ergun, R.; Tekin, A.; Yagmur, I.; Ulman, I.; Avanoglu, A.	2016	Exclusion reason: Hypospadias;
Combination of tubularized Island flap and ventral skin flap techniques in single-stage correction of severe proximal hypospadias	Tiryaki, T.	2010	Exclusion reason: Hypospadias;
Evaluation of tunica vaginalis free graft as a better alternative to tunica vaginalis pedicled flap for providing waterproof cover in Stage II hypospadias repair	Tiwari, C.; Borkar, N.	2021	Exclusion reason: Hypospadias;
Midline incision of a graft in staged hypospadias repair-feasible and durable?	Tonnhofer, U.; Hiess, M.; Metzelder, M.; Hebenstreit, D.; Springer, A.	2019	Exclusion reason: Hypospadias;
Robotic Excision of the Vagina in a 46 XX DSD Male Patient. First Pediatric Report	Torino, G.; Adorisio, O.; Cobellis, G.; Mariscoli, F.; Zaccara, A.	2021	Exclusion reason: Adult population;
Persistence of müllerian duct structures in a genetic male with distal monosomy 10q	Tosur, M.; Geary, C. A.; Matalon, R.; Radhakrishnan, R. S.; Swischuk, L. E.; Tarry, W. F.; Dong, J.; Lee, P. D. K.	2015	Exclusion reason: Wrong intervention;
Hypospadias surgery--etiology of complications	Toth, I.; Ghervan, L.; Lucan, V.; Lucan, M.	2007	Exclusion reason: Hypospadias;
Lower Urinary Tract Symptoms in Adult Females after Feminizing Genitoplasty for Congenital Adrenal Hyperplasia	Trachta, J.; Mushtaq, I.; Petrasova, N.; Hradsky, O.; Skaba, R.	2021	Exclusion reason: No segregation by age;
Sexual function in adult females after feminizing genitoplasty for congenital adrenal hyperplasia	Trachta, J.; Mushtaq, I.; Petrasova, N.; Hradsky, O.; Skaba, R.	2022	Exclusion reason: No segregation by age;
Diagnosis and Treatment in a Tertiary Hospital of a Series of Complex Genital Malformations Corresponding to Double Uterus with Obstructed Hemivagina and Ipsilateral Renal Agenesis	Troncon, J. K.; Rosa, E. Silva J. C.; Miranda, R.; Candido-Dos-Reis, F. J.; Poli-Neto, O. B.; Nogueira, A. A.	2018	Exclusion reason: Adult population;
Diagnostic challenges of bHCG interpretation following gonadectomy in a patient with Swyer syndrome	Trovillion, E. M.; Gottschalk, M.; Yoon, J. M.	2017	Exclusion reason: (Gonadectomy not recommended) rational of malignancy;
Outcome of proximal hypospadias repair in children using standard surgical technique with intermediate vascularised flap-A retrospective cohort study	Tudu, H. C.; Mishra, A.; Mohanty, S. K.; Prashanthi, N.; Roy, I.; Bhardwaj, P.; Pujari, P. S.	2021	Exclusion reason: Hypospadias;
[Urethroplasty with lateral pedunculated flap for complicated hypospadias]	Tuduri Limousin, I.; Aspiazu Salinas, D. A.; Jiménez Crespo, V.; Morcillo Azcárate, J.; Fernández-Hurtado, M. A.; Maraví Petri, A. V.; De Agustín Asensio, J. C.	2012	Exclusion reason: Hypospadias;
Does common channel length affect surgical choice in female congenital adrenal hyperplasia patients?	Tugtepe, H.; Thomas, D. T.; Turan, S.; Cizmecioglu, F.; Hatun, S.; Bereket, A.; Dagli, E. T.	2014	Exclusion reason: Age not reported;
Stent-free tubularized incised plate (TIP) repair of distal and mid-shaft hypospadias irrespective of age	Turial, S.; Enders, J.; Engel, V.; Schier, F.	2011	Exclusion reason: Hypospadias;
Redo Hypospadias Repair: Comparison of Three Different Methods	Turkyilmaz, Z.; Karabulut, R.; Atan, A.; Sonmez, K.	2020	Exclusion reason: Hypospadias;
Uroflow findings in older boys with tubularized incised-plate urethroplasty	Tuygun, C.; Bakirtas, H.; Gucuk, A.; Cakici, H.; Imamoglu, A.	2009	Exclusion reason: Hypospadias;
Factors affecting success in surgery for mid- and distal penile hypospadias: A comparative study of Mathieu and TIPU techniques	Uǧras, M. Y.; Ergin, H.; Kiliç, S.; Günes, A.; BayninC, C.	2006	Exclusion reason: Hypospadias;
Snodgrass repair of Anterior Hypospadias	ud Din, I.; Obaidullah; Yunas, M.	2008	Exclusion reason: Hypospadias;
Use of the penis's own tissue for urethral reconstruction in the treatment of complications developing following hypospadias repair	Ulubay, M.	2020	Exclusion reason: Hypospadias;
Frequency of urethrocutaneous fistula following snodgrass hypospadias repair in children	Uzair, M.; Ahmad, M.; Hussain, M.; Younus, M.; Khan, K.	2013	Exclusion reason: Hypospadias;
A Rare Case of Telecanthus-Hypospadias Syndrome in a Pediatric Patient	Vagha, J.; Wazurkar, A.; Vagha, K.; Lohiya, S.; Varma, A.	2023	Exclusion reason: Hypospadias;
Laparoscopically assisted treatment of transverse testicular ectopia with persistent Müllerian duct syndrome: A case report and review of the literature	Valioulis, I.; Simaioforidis, V.; Syllas, K.	2016	Exclusion reason: (Gonadectomy not recommended) rational of malignancy;
Observational retrospective study on acquired megalourethra after primary proximal hypospadias repair and its recurrence after tapering	Vallasciani, S.; Berrettini, A.; Nanni, L.; Manzoni, G.; Marrocco, G.	2013	Exclusion reason: Hypospadias;
Simplifying the surgical approach to glanular and coronal hypospadias: Longitudinal urethral incision and glanuloplasty	Vallasciani, S.; Spagnoli, A.; Borsellino, A.; Martini, L.; Ferro, F.	2007	Exclusion reason: Hypospadias;
Body image and self-esteem in disorders of sex development: A European multicenter study	van de Grift, T. C.; Cohen-Kettenis, P. T.; de Vries, A. L. C.; Kreukels, B. P. C.	2018	Exclusion reason: Age not reported;
Masculinizing surgery in disorders/differences of sex development: clinician- and participant-evaluated appearance and function	van de Grift, T. C.; Rapp, M.; Holmdahl, G.; Duranteau, L.; Nordenskjold, A.; Kohler, B.; Neumann, U.; Cohen-Kettenis, P.; Kreukels, B.; de Vries, A.; Arlt, W.; Wiesemann, C.; Slowikowska-Hilczer, J.; Thyen, U.; de la Perriere, A. B.; Sultan, C.; Paris, F.; Reisch, N.; Richter-Unruh, A.; Claahsen–van der Grinten, H.; Bouvattier, C.; Nordenström, A.; Nordenskjöld, A.; Pienkowski, C.; Szarras-Czapn…	2022	Exclusion reason: Age not reported;
Comparison of preputioplasty and circumcision in distal hypospadias correction: long-term follow-up	van den Dungen, I. A. L.; Rynja, S. P.; Bosch, J. L. H. R.; de Jong, T. P. V. M.; de Kort, L. M. O.	2019	Exclusion reason: Hypospadias;
Severity of Virilization Is Associated with Cosmetic Appearance and Sexual Function in Women with Congenital Adrenal Hyperplasia: A Cross-Sectional Study	Van der Zwan, Y. G.; Janssen, E. H. C. C.; Callens, N.; Wolffenbuttel, K. P.; Cohen-Kettenis, P. T.; van den Berg, M.; Drop, S. L. S.; Dessens, A. B.; Beerendonk, C.	2013	Exclusion reason: No segregation by age;
Parental decisional regret after surgical treatment in young boys born with hypospadias	van Engelen, H.; Custers, J. A. E.; Kortmann, B. M.; Oerlemans, A. J. M.; van Rooij, I. A. L. M.; Verhaak, C. M.	2021	Exclusion reason: Hypospadias;
Autologous buccal mucosa graft for primary and secondary reconstruction of vaginal anomalies	van Leeuwen, K.; Baker, L.; Grimsby, G.	2019	Exclusion reason: Adult population;
Body image and sexuality in adolescents after hypospadias surgery	Vandendriessche, S.; Baeyens, D.; Van Hoecke, E.; Indekeu, A.; Hoebeke, P.	2010	Exclusion reason: Hypospadias;
Does preoperative genitography in congenital adrenal hyperplasia cases affect surgical approach to feminizing genitoplasty?	Vanderbrink, B. A.; Rink, R. C.; Cain, M. P.; Kaefer, M.; Meldrum, K. K.; Misseri, R.; Karmazyn, B.	2010	Exclusion reason: No segregation by age;
Aesthetic aspects of abdominal wall and external genital reconstructive surgery in bladder exstrophy-epispadias complex	VanderBrink, B. A.; Stock, J. A.; Hanna, M. K.	2006	Exclusion reason: Wrong patient population;
Long-Term Undesirable Consequences of Penile Skin Island Flap to Correct Penoescrotal Transposition: A Case Report and Review of Literature	Varea-Malo, R.; Martínez Revuelta, D.; Campos-Juanatey, F.; Calleja Hermosa, P.; Correas Gómez, M. A.	2021	Exclusion reason: Hypospadias;
Evaluation of amnion in creation of neovagina in women with Mayer-Rokitansky-Kuster-Hauser syndrome	Vatsa, R.; Bharti, J.; Roy, K. K.; Kumar, S.; Sharma, J. B.; Singh, N.; Singhal, S.; Meena, J.	2017	Exclusion reason: Adult population;
Parental decision regret among Australian parents after consenting to or refusing hypospadias repair for their son: Results of a survey with controls	Vavilov, S.; Roberts, E.; Smith, G. H. H.; Starkey, M.; Pockney, P.; Deshpande, A. V.	2022	Exclusion reason: Hypospadias;
[Uroflowmetric review of pediatric distal urethroplasty]	Vega Mata, N.; Gutiérrez Segura, C.; Álvarez Muñoz, V.; Oviedo Gutiérrez, M.; Montalvo Ávalos, C.	2015	Exclusion reason: Hypospadias;
Modified koyanagi repair for severe hypospadias	Vepakomma, D.; Alladi, A.; Ramareddy, R. S.; Akhtar, T.	2013	Exclusion reason: Hypospadias;
The Long-Term Followup of 33 Cases of True Hermaphroditism: A 40-Year Experience With Conservative Gonadal Surgery	Verkauskas, G.; Jaubert, F.; Lortat-Jacob, S.; Malan, V.; Thibaud, E.; Nihoul-Fékété, C.	2007	Exclusion reason: No segregation by age;
Comparison of Dartos flap and spongioplasty in Snodgrass urethroplasty in distal penile hypospadias	Verma, A.; Murtaza, S.; Kundal, V. K.; Sen, A.; Gali, D.	2021	Exclusion reason: Hypospadias;
Sensibility of vagina reconstructed by McIndoe method in Mayer-Rokitansky-Küster-Hauser syndrome	Vesanović, S.; Panajotović, L.; Garalejić, E.	2008	Exclusion reason: Adult population;
Hypospadias associated with partial bifid phallus: A case report	Viet Nguyen, H.; Hong Vu, T.; Quy Hong, Q.; Quang Pham, H.; Bich Nguyen, N.	2021	Exclusion reason: Correction of urinary incontinence;
A wet dressing for male genital surgery: A phase II clinical trial	Vilar, F. O.; Pinto, F. C.; Albuquerque, A. V.; Martins, A. G.; Araújo, L. A.; Aguiar, J. L.; Lima, S. V.	2016	Exclusion reason: Hypospadias;
Factors affecting results of hypospadias repair: Single technique and surgeon	Viseshsindh, W.	2014	Exclusion reason: Hypospadias;
Free skin grafts as alternatives in reconstructive plastic surgery of the genitalia	Vom Dorp, F.; Rübben, H.; Krege, S.	2009	Exclusion reason: Adult population;
Results of the one-stage proximal hypospadias repair with modified Koyanagi technique: A prospective cohort study in a single Vietnam centre	Vu, T. H.; Viet Nguyen, H.; Quy Hong, Q.; Quang Pham, H.; Thanh Pham, T.; Hai, Do; Đo Truong, T.	2021	Exclusion reason: Hypospadias;
Reconstruction of the Female Urethra: Versatility, Complexity and Aptness	Wadie, B. S.; ElHifnawy, A.; Khair, A. A.	2007	Exclusion reason: Hypospadias;
Disorders of sex development: A study of 194 cases	Walia, R.; Singla, M.; Vaiphei, K.; Kumar, S.; Bhansali, A.	2018	Exclusion reason: No segregation by age;
Complications of proximal hypospadias repair with transverse preputial island flap urethroplasty: A 15-year experience with long-term follow-up	Wang, C. X.; Zhang, W. P.; Song, H. C.	2019	Exclusion reason: Hypospadias;
Incised urethral diversion reduces the rate of fistula after one-stage hypospadias repair: a single-center retrospective controlled study	Wang, C.; Ma, N.; Wang, W.; Endo, Y.; Chen, W.; Li, S.	2021	Exclusion reason: Hypospadias;
Staged transverse preputial island flap urethroplasty for proximal hypospadias: a single-center experience	Wang, C.; Song, H.; Zhang, W.	2019	Exclusion reason: Hypospadias;
Recurrent Ventral Curvature with Long-Term Follow-up after Transverse Preputial Island Urethroplasty	Wang, C.; Zhang, W.; Song, H.	2020	Exclusion reason: Hypospadias;
A new modified Duckett urethroplasty for repair of proximal hypospadias with severe chordee: outcomes of 133 patients	Wang, C.; Zhang, Z. C.; Zhang, D. Y.; Hua, Y.; Liu, F.; He, D. W.; Wei, G. H.; Liu, X.	2022	Exclusion reason: Hypospadias;
Mayer-Rokitansky-Küester-Hauser (MRKH) syndrome with rectovestibular fistula and imperforate anus	Wang, S.; Lang, J. H.; Zhu, L.	2010	Exclusion reason: Adult population;
[Urethroplasty with transection of urethral orifice and preservation and lengthening of urethral plate: highly applicable to the treatment of hypospadias]	Wang, W. M.; Qiu, W. F.; Qian, C.	2010	Exclusion reason: Hypospadias;
Psychosexual adjustment and age factors in 130 men undergone hypospadias surgery in a Chinese hospital	Wang, W. W.; Deng, C. H.; Chen, L. W.; Zhao, L. Y.; Mo, J. C.; Tu, X. A.	2010	Exclusion reason: Hypospadias;
Long-term sexual activity status and influencing factors in men after surgery for hypospadias	Wang, W. W.; Tu, X. A.; Deng, C. H.; Mo, J. C.; Zhao, L.; Chen, L. W.	2009	Exclusion reason: Hypospadias;
The prostatic utricle cyst with huge calculus and hypospadias: A case report and a review of the literature	Wang, W.; Wang, Y.; Zhu, D.; Yan, P.; Dong, B.; Zhou, H.	2015	Exclusion reason: Hypospadias;
Anthropometric assessment on prepubertal boys with hypospadias: a multicenter case series	Wang, X.; Chen, H.; Chao, M.; Yang, B.; Mao, Y.; Qin, D.; Wu, Y.; Zhang, Y.; Hu, Y.; Liu, Y.; Chen, S.; Tang, Y.	2023	Exclusion reason: Hypospadias;
Evaluation of tunica vaginalis flap-covering combined with modified Glenn–Anderson in one-stage repair of proximal hypospadias with incomplete penoscrotal transposition	Wang, X.; Guan, Y.; Wu, Y.; Wang, C.; Ma, X.; Zhang, Z.; Zhang, D.	2022	Exclusion reason: Hypospadias;
Reoperation methods and effectiveness of urethral stricture after urethroplasty of hypospadias	Wang, X.; Tang, Y.; Mao, Y.; Qin, D.; Chen, S.	2019	Exclusion reason: Hypospadias;
[Functional evaluation of a "two in one" urethroplasty for hypospadias]	Wang, Y. Q.; Li, S. K.; Li, Y. Q.; Li, Q.; Liu, L. Q.; Xu, J. J.	2013	Exclusion reason: Hypospadias;
Comparison of outcomes in three surgical techniques for proximal hypospadias: staged transverse preputial island flap urethroplasty versus single-stage repairs	Wang, Y. S.; Song, H. C.; Liu, P.; Fang, Y. W.; Zhang, W. P.	2023	Exclusion reason: Hypospadias;
Effects of Three Different Doses of Dexmedetomidine and Ropivacaine on Analgesia and the Stress Response in Hypospadias Surgery: A Randomized Trial	Wang, Y.; Jia, Y. P.; Zhao, L. Y.; He, Q. J.; Qi, J. L.; Zhou, R.; Yang, T.; Zhao, Z. X.; Wei, H. Q.	2021	Exclusion reason: Hypospadias;
Complete androgen insensitivity syndrome in juveniles and adults with female phenotypes	Wang, Z.; Sa, Y. L.; Ye, X. X.; Zhang, J.; Xu, Y. M.	2014	Exclusion reason: Adult population;
Bracka verses Byar's two-stage repair in proximal hypospadias associated with severe chordee: a randomized comparative study	Wani, S. A.; Baba, A. A.; Mufti, G. N.; Rashid, K. A.; Bhat, N. A.; Buch, M.; Faheem, M.	2020	Exclusion reason: Hypospadias;
Genitoplasty in newborn females with adrenogenital syndrome: Focus on the reconstruction technique and its outcomes	Waterloos, M.; Claeys, T.; Sempels, M.; Van Laecke, E.; Hoebeke, P.; Spinoit, A. F.	2018	Exclusion reason: No segregation by age;
Impact of penile degloving and proximal ventral dissection on curvature correction in children with proximal hypospadias	Weber, B. A.; Braga, L. H.; Patel, P.; Pippi Salle, J. L.; Bägli, D. J.; Khoury, A. E.; Lorenzo, A. J.	2014	Exclusion reason: Hypospadias;
The Pediatric Penile Perception Score: An Instrument for Patient Self-Assessment and Surgeon Evaluation After Hypospadias Repair	Weber, D. M.; Schönbucher, V. B.; Landolt, M. A.; Gobet, R.	2008	Exclusion reason: Hypospadias;
Is there an ideal age for hypospadias repair? A pilot study	Weber, D. M.; Schonbucher, V. B.; Gobet, R.; Gerber, A.; Landolt, M. A.	2009	Exclusion reason: Hypospadias;
Urinary tract abnormalities in boys with recurrent urinary tract infections after hypospadias repair	Wehbi, E.; Patel, P.; Kanaroglou, N.; Tam, S.; Weber, B.; Lorenzo, A.; Salle, J. L. P.; Bagli, D.; Koyle, M.; Farhat, W. A.	2014	Exclusion reason: Hypospadias;
Excision of Mullerian duct remnant for persistent Mullerian duct syndrome provides favorable short- and mid-term outcomes	Wei, C. H.; Wang, N. L.; Ting, W. H.; Du, Y. C.; Fu, Y. W.	2014	Exclusion reason: (Gonadectomy not recommended) rational of malignancy;
[Penile appearance, sexual function and sexual satisfaction of hypospadias patients after surgery: a long-term follow-up study]	Wei, Y.; Li, X. D.; Xu, N.; Xue, X. Y.; Zheng, Q. S.; Jiang, T.; Huang, J. B.; Sun, X. L.	2014	Exclusion reason: Hypospadias;
Back to the future: The Cecil-Culp technique for salvage penile reconstructive procedures	Weiss, D. A.; Long, C. J.; Frazier, J. R.; Shukla, A. R.; Srinivasan, A. K.; Kolon, T. F.; DiCarlo, H.; Gearhart, J. P.; Canning, D. A.	2018	Exclusion reason: Hypospadias;
Genotype-phenotype correlations, surgical selections, and postoperative complications of 5a-reductase 2 deficiency in 69 children with hypospadias	Wen, X.; Fan, L. J.; Zhang, W. P.; Ni, X.; Gong, C. X.	2023	Exclusion reason: No segregation by age;
Application of modified duckett's and duplay's operation style and cover tunica vaginalis of testis in severe hypospadia's repair	Wenyong, X.; Jinchun, Q.; Shuwen, Y.; Caiyun, Y.; Xiaolu, W.; Qiang, G.; Lei, D.; Wei, L.; Changbao, Q.; Yaxuan, W.	2014	Exclusion reason: Hypospadias;
One-stage correction of scrotal and perineal hypospadias with buccal mucosa	Westenfelder, M.; Möhring, C.	2007	Exclusion reason: Hypospadias;
Salvaging the dehisced glans penis	White, C. M.; Hanna, M. K.	2018	Exclusion reason: Hypospadias;
Hypospadias surgery in England: Higher volume centres have lower complication rates	Wilkinson, D. J.; Green, P. A.; Beglinger, S.; Myers, J.; Hudson, R.; Edgar, D.; Kenny, S. E.	2017	Exclusion reason: Hypospadias;
Long-term results of vaginal construction with the use of Frank dilation and a peritoneal graft (Davydov procedure) in patients with Mayer-Rokitansky-Küster syndrome	Willemsen, W. N.; Kluivers, K. B.	2015	Exclusion reason: No segregation by age;
Secondary vaginoplasty for disorders for sexual differentiation: Is there a right time? Challenges with compliance and follow-up at a multidisciplinary center	Willihnganz-Lawson, K. H.; Isharwal, S.; Lewis, J. M.; Sarafoglou, K.; Boisclair-Fahey, A.; Shukla, A. R.	2013	Exclusion reason: No segregation by age;
A prospective audit of pain profiles following general and urological surgery in children	Wilson, C. A.; Sommerfield, D.; Drake-Brockman, T. F. E.; Lagrange, C.; Ramgolam, A.; von Ungern-Sternberg, B. S.	2017	Exclusion reason: Hypospadias;
Urinary flow measurement in hypospadias correlated to surgical procedure and risk of development of urethra-cutaneous fistula	Winberg, H.; Anderberg, M.; Arnbjörnsson, E.; Stenström, P.	2020	Exclusion reason: Hypospadias;
In pursuit of the perfect penis: Hypospadias repair outcomes	Winship, B. B.; Rushton, H. G.; Pohl, H. G.	2017	Exclusion reason: Hypospadias;
Repair of distal hypospadias by construction of neourethra from augmented urethral plate with two lateral strips of glans skin and coverage with dartos flap followed by skin closure with preputial flap: Single center series	Wishahi, M.; Elkholy, A.; Badawy, M. H.	2020	Exclusion reason: Hypospadias;
Repair of distal hypospadias by construction of neourethra from augmented urethral plate with two lateral strips of glans skin and coverage with dartos flap followed by skin closure with preputial flap: single center series	Wishahi, M.; Elkholy, A.; Badawy, M. H.	2020	Exclusion reason: Hypospadias;
A modification of the TIP procedure for distal hypospadias: The burrowing technique	Wishart, E. D.; Metcalfe, P. D.	2014	Exclusion reason: Hypospadias;
Changes in levels of parental distress after their child with atypical genitalia undergoes genitoplasty	Wolfe-Christensen, C.; Wisniewski, A. B.; Mullins, A. J.; Reyes, K. J.; Austin, P.; Baskin, L.; Bernabé, K.; Cheng, E.; Fried, A.; Frimberger, D.; Galan, D.; Gonzalez, L.; Greenfield, S.; Kolon, T.; Kropp, B.; Lakshmanan, Y.; Meyer, S.; Meyer, T.; Nokoff, N. J.; Palmer, B.; Poppas, D.; Paradis, A.; Yerkes, E.; Mullins, L. L.	2017	Exclusion reason: Wrong outcomes;
Clitoral hoodplasty in females with disorders of sex development	Wolffenbuttel, K. P.; Menon, V. S.; Grimsby, G. M.; ten Kate-Booij, M. J.; Baker, L. A.	2017	Exclusion reason: No segregation by age;
Abnormal Urine Flow in Boys With Distal Hypospadias Before and After Correction	Wolffenbuttel, K. P.; Wondergem, N.; Hoefnagels, J. J. S.; Dieleman, G. C.; Pel, J. J. M.; Passchier, B. T. W. D.; de Jong, B. W. D.; van Dijk, W.; Kok, D. J.	2006	Exclusion reason: Hypospadias;
Hypospadias surgery in children: Improved service model of enhanced recovery pathway and dedicated surgical team	Wong, Y. S.; Pang, K. K. Y.; Tam, Y. H.	2018	Exclusion reason: Hypospadias;
The hypospadias phenotype with a distal meatus in the presence of distal penile penoscrotal angle fixation	Wong, Y. S.; Pang, K. K. Y.; Tam, Y. H.	2019	Exclusion reason: Hypospadias;
Surgery in Chinese children affected by 45,X/46,XY disorders of sex development: A 20-year experience in a single center	Wong, Y. S.; Pang, K. K. Y.; Tam, Y. H.	2022	Exclusion reason: No segregation by age;
Timing of the Presentation of Urethrocutaneous Fistulas After Hypospadias Repair in Pediatric Patients	Wood, H. M.; Kay, R.; Angermeier, K. W.; Ross, J. H.	2008	Exclusion reason: Hypospadias;
Outcomes of Tubularized Incised Plate Urethroplasty (TIPU) for Hypospadias at Tikur Anbesa Specialized and Menelik II Referral Hospitals: One-year Prospective Cohort Study	Workineh, S. T.; Woldeselassie, H. G.; Temesgen, F.; Taddese, A.; Negussie, T.; Kiflu, W.; Dejene, B.; Derbew, M.	2022	Exclusion reason: Hypospadias;
Thirty-six vaginal constructions: lessons learned	Wright, C.; Hanna, M. K.	2014	Exclusion reason: No segregation by age;
Robot-assisted laparoscopic hysterectomy, gonadal biopsy, and orchiopexies in an infant with persistent mullerian duct syndrome	Wu, J. A.; Hsieh, M. H.	2014	Exclusion reason: (Gonadectomy not recommended) rational of malignancy;
Eighty-six cases of laparoscopic vaginoplasty using an ileal segment	Wu, J. X.; Li, B.; Liu, T.; Li, W. Z.; Jiang, Y. G.; Liang, J. X.; Wei, C. S.; Hu, H. O.; Zhong, C. X.	2009	Exclusion reason: Adult population;
Comparison of Two Techniques of Laparoscopy-Assisted Peritoneal Vaginoplasty	Wu, J.; Guo, R.; Chu, D.; Wang, X.; Li, L.; Bian, A.; Zhao, Q.; Shi, H.	2016	Exclusion reason: Adult population;
Management of failed hypospadias: choosing the right method and achieving optimal results	Wu, M.; Chen, F.; Xie, H.; Lv, Y.; Huang, Y.; Liu, Y.; Ye, W.	2018	Exclusion reason: Hypospadias;
Significance and Surgical Options for Nontranssexual Phalloplasty: A Retrospective Single-Center Analysis of 166 Patients	Wu, Q.; Liu, L.; Yang, Z.; Ma, N.; Wang, W.; Li, Y. Q.	2022	Exclusion reason: Adult population;
Acellular dermal matrix graft for ventral corporal lengthening orthoplasty in 2-stage proximal hypospadias repair	Wu, S.; He, R.; Sun, J.; Zhao, H.	2021	Exclusion reason: Hypospadias;
Application of Allogeneic Human Acellular Dermal Matrix Reduces the Incidence of Fistula in Hypospadias Repair	Wu, S.; Ye, C.; Yang, H.; Chen, B.; Nie, H.; Li, S.	2022	Exclusion reason: Hypospadias;
Herlyn-Werner-Wunderlich syndrome consisting of uterine didelphys, obstructed hemivagina and ipsilateral renal agenesis in a newborn	Wu, T. H.; Wu, T. T.; Ng, Y. Y.; Ng, S. C.; Su, P. H.; Chen, J. Y.; Chen, S. J.	2012	Exclusion reason: Wrong intervention;
Accidental Epidural Injection of Rocuronium in a Pediatric Patient: A Case Report and Literature Review	Wu, T. T.; Hoff, D. S.	2016	Exclusion reason: Hypospadias;
Burden of surgical congenital anomalies in Kenya: A population-based study	Wu, V. K.; Poenaru, D.; Poley, M. J.	2013	Exclusion reason: Hypospadias;
Repair of proximal hypospadias with single‑stage (Duckett's method) or Bracka two‑stage: a retrospective comparative cohort study	Wu, Y.; Guan, Y.; Wang, X.; Wang, C.; Ma, X.; Guan, H.	2023	Exclusion reason: Hypospadias;
Correction of virilization of external genitalia in children with congenital adrenal hyperplasia	Xia, L.; Pan, W.; Zhou, W.; Qian, W.; Lin, X.; Li, Z.; Chen, C.	2022	Exclusion reason: Paper could not be retrieved;
An insight of pathological anatomy of urethral stricture and surgical manipulations for children suffered from hypospadias	Xiao, Y.	2023	Exclusion reason: Hypospadias;
Clinical and genetic analysis of two cases of Prader-Willi syndrome	Xiaopei, L.; Ran, Z.; Meng, S.; Dandan, W.; Yaying, C.	2023	Exclusion reason: Paper could not be retrieved;
Effectiveness of Sufentanil-Based Patient-Controlled Analgesia Regimen in Children and Incidence of Adverse Events Following Major Congenital Structure Repairs	Xie, D.; Liu, F.; Zuo, Y.	2023	Exclusion reason: Hypospadias;
Foley catheter versus urethral stent plus gastric tube for urine drainage following urethroplasty	Xie, Q. G.; Su, C.; Li, Z. Q.; Li, S. S.; Xu, Z.; Sun, J. J.; Zhou, L.	2014	Exclusion reason: Hypospadias;
Application of the Mathieu combined tunnel technique for repairing glans dehiscence after failed hypospadias repair	Xie, Q. G.; Xia, K.; Li, X. P.; Luo, P.; Li, Z. Q.; Su, C.; Deng, C. H.	2022	Exclusion reason: Hypospadias;
The effect of staged TIP urethroplasty on proximal hypospadias with severe chordee	Xie, Q.; Liu, Y.; Zhao, X.; Huang, J.; Chen, C.	2022	Exclusion reason: Hypospadias;
Tunica vaginalis of testis and spermatic fascia: a good alternative for the repair of urethral fistula resulting from hypospadias operation	Xie'eryazidan, A. Y.; Mu, L. T.; Wang, W. G.; Azhati, B. H.; Wang, Y. J.	2009	Exclusion reason: Hypospadias;
Complications after proximal hypospadias repairing through one-stage transverse preputial island tube urethroplasty	Xin, L.; Ge, L.; Yi, Y.	2022	Exclusion reason: Hypospadias;
Therapeutic effects of snodgrass urethroplasty in the treatment of distal hypospadias	Xiong, Z.; Liang, C.; Deng, X.	2018	Exclusion reason: Hypospadias;
Application of multiple urethral overlaying with lateral fascia plate and dorsal pedicled transfer fascia flap during Snodgrass operation	Xu, H.; Xu, G.; Zhang, F.; Chen, Z.; Wang, X.	2021	Exclusion reason: Hypospadias;
Inner preputial skin grafts combined with preputial island flap for treatment of penile hypospadias	Xu, J. J.; Li, S. K.; Li, Y. Q.; Li, Q.; Wang, Y. Q.; Liu, L. Q.	2005	Exclusion reason: Hypospadias;
Comparative outcomes of the tubularized incised plate and transverse island flap onlay techniques for the repair of proximal hypospadias	Xu, N.; Xue, X. Y.; Li, X. D.; Wei, Y.; Zheng, Q. S.; Jiang, T.; Huang, J. B.; Sun, X. L.	2014	Exclusion reason: Hypospadias;
Outcome analysis of tubularized incised plate repair in hypospadias: Is a catheter necessary?	Xu, N.; Xue, X. Y.; Wei, Y.; Li, X. D.; Zheng, Q. S.; Jiang, T.; Huang, J. B.	2013	Exclusion reason: Hypospadias;
[Risk factors for the complications of primary hypospadias urethroplasty with the urethral plate reserved]	Xu, X. J.; Chen, S. Z.; Wu, M.; Liu, Y. D.; Ye, W. J.	2017	Exclusion reason: Hypospadias;
Oral complications after lingual mucosal graft harvesting for urethroplasty in 110 cases	Xu, Y. M.; Xu, Q. K.; Fu, Q.; Sa, Y. L.; Zhang, J.; Song, L. J.; Hu, X. Y.; Li, C.	2011	Exclusion reason: Hypospadias;
Safety and efficacy of esketamine for postoperative analgesia in pediatric patients with hypospadias	Xu, Y.; Chen, Q.; Li, P.; Song, X.	2023	Exclusion reason: Hypospadias;
The long-term outcomes of vaginoplasty using acellular porcine small intestinal submucosa grafts in patients with Mayer–Rokitansky–Küster–Hauser syndrome: A case series	Xu, Z. Y.; Li, L. X.; Wang, X. G.; Wang, M. X.; Cao, G. J.; Chen, B. L.; Liu, S. J.	2023	Exclusion reason: Adult population;
Application of modified koyanagi technique with coverage by tunica vaginalis of testis in severe hypospadias	Xue, W.; Qi, J.; Yang, C.; Gao, Q.; Chen, J.; Su, X.; Du, L.; Yang, S.; Qu, C.	2014	Exclusion reason: Hypospadias;
Single Stage Single Layer Urethroplasty	Yadav, Krishna	2009	Exclusion reason: Hypospadias;
Dorsal midline incision: A versatile technique for correction of meatal stenosis during hypospadias repair	Yadav, S.; Bamaniya, M.; Agarwal, V.; Tomar, V.; Gupta, A.; Kumawat, G.	2021	Exclusion reason: Hypospadias;
True management of Obstructed Hemi-vagina and Ipsilateral Renal Anomaly syndrome	Yaki_tiran, B; _�k�r, Y. E.; Turgay, B.; Atabeko_lu, C.	2016	Exclusion reason: Adult population;
[Yoke technique for severe proximal hypospadias]	Yamaguchi, T.; Koikawa, Y.; Konomoto, T.; Nakamura, S.; Kamimura, T.; Nagano, M.; Osada, Y.; Naito, S.	2006	Exclusion reason: Hypospadias;
Identifying variability in surgical practices and instrumentation for hypospadias repair across the Western Pediatric Urology Consortium (WPUC) network	Yamashiro, J. R.; Austin, J. C.; Braga, L. H.; Chuang, K. W.; Davis-Dao, C. A.; Hecht, S.; Holzman, S. A.; Khoury, A. E.; Kurzrock, E. A.; Lerman, S. E.; McGrath, M.; Merguerian, P. A.; Saltzman, A. F.; Schaeffer, A. J.; Seideman, C.; Singer, J. S.; Wang, P.; Wehbi, E. J.; Wu, H. Y.; Sturm, R. M.	2023	Exclusion reason: Hypospadias;
Modified Snodgrass tubularized incised plate urethroplasty prevents fistula formation in hypospadias	Yamataka, A.; Shimotakahara, A.; Koga, H.; Miyano, G.; Lane, G. J.; Cazares, J.; Halibieke, A.; Okawada, M.	2012	Exclusion reason: Hypospadias;
Repair of hypospadias with severe chordee using a long, wide, U-shaped flap that preserves ventral penile tissues intact for second-stage urethroplasty	Yamataka, A.; Shimotakahara, A.; Miyano, G.; Hayashi, Y.; Takahashi, T.; Lane, G. J.; Kawashima, K.; Okawada, M.	2008	Exclusion reason: Hypospadias;
The modified Belt-Fuqua procedure using an asymmetric "furisode” sleeve for proximal hypospadias with severe curvature	Yamazaki, Y.; Nishi, M.; Shimokihara, K.; Eura, R.; Gohbara, A.	2022	Exclusion reason: Hypospadias;
Efficacy of urethroplasty plus correcting penoscrotal transposition for proximal hypospadias during a second stage repair	Yan, C.; Yichen, H.; Hua, X.; Yiqing, L.; Min, W.; Fang, C.	2022	Exclusion reason: Hypospadias;
Minimally invasive repair of hypospadiac urethral duplication	Yanai, T.; Kawakami, H.; Nango, Y.; Watayo, H.; Masuko, T.; Hirai, M.; Muraji, T.	2011	Exclusion reason: Hypospadias;
Individual treatment strategy for single urethrocutaneous fistula after hypospadias repair: a retrospective cohort study	Yang, F.; Ruan, J.; Zhao, Y.; Zhu, L.; Wang, X.; Chen, G.	2022	Exclusion reason: Hypospadias;
[Analysis and prevention of postoperative complications of tubularized incised plate urethroplasty for hypospadia]	Yang, H.; Liu, J.; Zhang, L. C.; He, H. X.; Hu, W. L.; Lv, J.; Zhang, X. M.; Wu, S. J.	2012	Exclusion reason: Hypospadias;
Yolk Sac Tumor in an Infant with Androgen Insensitivity Syndrome: A Case Report and Review of the Literature	Yang, H.; Wu, Z.; Tian, Y.; Yang, Z.; Yao, X.; Feng, S.	2022	Exclusion reason: (Gonadectomy not recommended) rational of malignancy;
[Application of tubularized incised plate in one-stage urethroplasty for hypospadia accompanied with anatomic kak-factors]	Yang, H.; Zhang, L. C.; He, H. X.; Xiao, Y. S.; Wu, S. J.	2011	Exclusion reason: Hypospadias;
Nerve Sparing Ventral Clitoroplasty: Analysis of Clitoral Sensitivity and Viability	Yang, J.; Felsen, D.; Poppas, D. P.	2007	Exclusion reason: No segregation by age;
Transverse testicular ectopia with persistent Mullerian duct syndrome: Report and review of two cases	Yang, M.; Lin, X.; Liu, Z.; Zhang, P.; Xiao, W.; Chen, Y.; Zhuang, Y.; Zheng, L.; Duan, S.	2022	Exclusion reason: (Gonadectomy not recommended) rational of malignancy;
Obstructed hemivagina and ipsilateral renal anomaly (OHVIRA): Early diagnosis, treatment and outcomes	Yang, M.; Wen, S.; Liu, X.; He, D.; Wei, G.; Wu, S.; Huang, Y.; Ni, Y.; Shi, Y.; Hua, Y.	2021	Exclusion reason: Adult population;
Efficacy of different methods of anesthesia on children underwent hypospadias surgery	Yang, S.; Song, Z.; Guo, Q.	2015	Exclusion reason: Hypospadias;
Two-stage repair with long channel technique for primary severe hypospadias	Yang, T.; Xie, Q.; Liang, Q.; Xu, Y.; Su, C.	2014	Exclusion reason: Hypospadias;
Byars two-stage procedure for hypospadias after urethral plate transection	Yang, T.; Zou, Y.; Zhang, L.; Su, C.; Li, Z.; Wen, Y.	2014	Exclusion reason: Hypospadias;
Tissue engineered patch treatment of the urinary leakage after hypospadias repair	Yang, W. z; Guo, J. y; Zhang, Y. q; Ma, T.; Li, Y.; An, F.	2011	Exclusion reason: Hypospadias;
Current practice in feminizing surgery for congenital adrenal hyperplasia; A specialist survey	Yankovic, F.; Cherian, A.; Steven, L.; Mathur, A.; Cuckow, P.	2013	Exclusion reason: Age not reported;
Perioperative stress dose steroid management of children with classical congenital adrenal hyperplasia: Too much or too little?	Yau, M.; Jacob, M.; Orton, S.; Howell, J. D.; Lekarev, O.; Vogiatzi, M. G.; Poppas, D.; Nimkarn, S.; Lin-Su, K.	2021	Exclusion reason: Wrong intervention;
Herlyn-Werner-Wunderlich Syndrome: Merits of Sonographic and Magnetic Resonance Imaging for Accurate Diagnosis and Patient Management in 13 Cases	Yavuz, A.; Bora, A.; Kurdoğlu, M.; Goya, C.; Kurdoğlu, Z.; Beyazal, M.; Akdemir, Z.	2015	Exclusion reason: Adult population;
Ten years experience with bladder mucosa grafts in hypospadias repair and its complications	Ye, F.; Dong, G.; Jiang, Y.; Ying, J.; Wang, Z.	2008	Exclusion reason: Hypospadias;
The complications of strategic urethrostomy in the treatment of complicated hypospadias	Ye, M.; Ye, W.; Jiang, X.; Wu, M.; Liu, Y.	2019	Exclusion reason: Hypospadias;
Single stage dorsal inlay buccal mucosal graft with tubularized incised urethral plate technique for hypospadias reoperations	Ye, W. J.; Ping, P.; Liu, Y. D.; Li, Z.; Huang, Y. R.	2008	Exclusion reason: Hypospadias;
Hypospadias from the perspective of a single-surgeon practice in Malaysia	Yeap, B. H.; Mohan, N.	2008	Exclusion reason: Hypospadias;
Ultrasound-guided dorsal penile nerve block is a safe block in hypospadias surgery: A retrospective clinical study	Yiǧit, D.; Özen, V.; Kandirici, A.; Dokucu, A. İ	2022	Exclusion reason: Hypospadias;
Dorsal Versus Ventral Dartos Flap to Prevent Fistula Formation in Tubularized Incised Plate Urethroplasty for Hypospadias	Yiğit, D.; Avlan, D.	2022	Exclusion reason: Hypospadias;
A comparative study to evaluate the effect of double dartos flaps in primary hypospadias repair: No fistula anymore	Yiğiter, M.; Yildiz, A.; Oral, A.; Salman, A. B.	2010	Exclusion reason: Hypospadias;
Comparison of perimeatal-based flap and tubularized incised plate urethroplasty combined with single- or double-layer dartos flap in distal hypospadias	Yildiz, A.; Bakan, V.	2010	Exclusion reason: Hypospadias;
Feasibility of a tubularised incised-plate urethroplasty with double de-epithelised dartos flaps in a failed hypospadias repair: A preliminary report	Yildiz, A.; Bertozzi, M.; Akin, M.; Appignani, A.; Prestipino, M.; Dokucu, A.	2012	Exclusion reason: Hypospadias;
Ovarian and paraovarian adrenal rest tumors are not uncommon in gonadectomy materials of historical congenital adrenal hyperplasia cases in childhood	Yildiz, M.; Bayram, A.; Bas, F.; Karaman, V.; Toksoy, G.; Poyrazoglu, S.; Soysal, F. G.; Onder, S.; Uyguner, Z. O.; Darendeliler, F.	2022	Exclusion reason: No segregation by age;
Age of patient is a risk factor for urethrocutaneous fistula in hypospadias surgery	Yildiz, T.; Tahtali, I. N.; Ates, D. C.; Keles, I.; Ilce, Z.	2013	Exclusion reason: Hypospadias;
Our urethrocutaneous fistula repair results in adults after hypospadias surgery	Yilmaz, Ö; Okçelik, S.; Soydan, H.; Ateş, F.; Yeşildal, C.; Aktaş, Z.; Şenkul, T.	2018	Exclusion reason: Hypospadias;
Severe hypospadias repair: reconstructing penis, scrotum and urethra	Ying, J.; Ren, X. M.; Xu, M. X.; Wang, Z.; Yao, D. H.; Yao, H. J.	2006	Exclusion reason: Hypospadias;
Risk factors for short-term complications of hypospadias repair with transverse preputial island flap urethroplasty	Yiwei, F.; Hongcheng, S.; Ning, S.; Weiping, Z.; Jun, T.; Minglei, L.; Ning, L.; Yanchao, Q.; Wen-Wen, H.; Yang, Y.; Haiyan, L.; Guannan, W.; Zhenwu, L.	2022	Exclusion reason: Hypospadias;
A case of hypospadias with a dicentric Y chromosome	Yoshinaga, A.; Morozumi, M.; Yoshida, S.; Ohno, R.; Ishii, N.; Terao, T.; Kamata, S.; Hayashi, T.; Yamada, T.	2007	Exclusion reason: Hypospadias;
Intérêt de la technique de Koyanagi dans le traitement de l'hypospadias posterieur chez l'enfant	Youssef, S. B.; Ksia, A.; Fredj, M. B.; Messaoud, M.; Laamiri, R.; Belhassen, S.; Mosbahi, S.; Bouzzaffara, B.; Sahnoun, L.; Mekki, M.; Belguith, M.; Nouri, A.	2018	Exclusion reason: Hypospadias;
[Duckett's procedure of one-stage urethroplasty for hypospadias]	Yu, B.; Zhou, J.; Wang, Z.; Cai, Z. K.; Dong, G. Q.; Jiang, Y. Q.; Jiang, H.	2009	Exclusion reason: Hypospadias;
Analysis in the influence factors of urethroplasty in DSD	Yu, Jing; Sun, Ning; Song, Hongcheng; Li, Minglei; Li, Lele; Gong, Chunxiu; Zhang, Weiping	2022	Exclusion reason: No segregation by age;
Application of branchedspongiosum repair in duckett surgery for hypospadias	Yu, L.; Bao, J.; Chen, Y.; Sun, H.; Lyu, Y.; Li, X.; Sun, L.; Xie, H.; Chen, F.; Huang, Y.	2019	Exclusion reason: Hypospadias;
Reducing the complications on glan of proximal hypospadias repair by using dysplasia corpora spongiosum glanuloplasty	Yu, L.; Lyu, Y.; Xie, Y.; Huang, Y.; Li, X.; Sun, L.; Chao, M.; Chen, F.	2020	Exclusion reason: Hypospadias;
Midline urethral-plate incision followed by Mathieu urethroplasty for repair of distal hypospadias	Yu, X.; Cao, Y. S.; Peng, B.; Liu, X.; Deng, Q. F.	2020	Exclusion reason: Hypospadias;
Snodgrass procedure for distal penile and mid-shaft hypospadias repair in children	Zadykyan, S. S.; Zadykyan, R. S.; Sizonov, V. V.; Kagantsov, I. M.	2021	Exclusion reason: Hypospadias;
Urethrocutaneous fistula following hypospadias repair: Regional anesthesia and other factors	Zaidi, R. H.; Casanova, N. F.; Haydar, B.; Voepel-Lewis, T.; Wan, J. H.	2015	Exclusion reason: Hypospadias;
A Multicenter Cross-Sectional Study of Malaysian Females With Congenital Adrenal Hyperplasia: Their Body Image and Their Perspectives on Feminizing Surgery	Zainuddin, A. A.; Grover, S. R.; Soon, C. H.; Ghani, N. A. A.; Mahdy, Z. A.; Manaf, M. R. A.; Shamsuddin, K.	2020	Exclusion reason: Wrong outcomes;
Malaysian females with congenital adrenal hyperplasia: Surgical outcomes and attitudes	Zainuddin, A. A.; Grover, S. R.; Soon, C. H.; Nur Azurah, A. G.; Mahdy, Z. A.; Wu, L. L.; Rasat, R.; Harun, F.; Chia, W. Y.; Shamsuddin, K.	2019	Exclusion reason: No segregation by age;
Is approximated de-epithelized glanuloplasty beneficial for hypospadiologist?	ZakiEldahshoury, M.; Gamal, W.; Salem, E.; Rashed, E.; Mamdouh, A.	2016	Exclusion reason: Hypospadias;
Testosterone ointment before hypospadias repair: Clinical and surgical outcomes	Zampieri, N.	2010	Exclusion reason: Hypospadias;
OHVIRA (Obstructed Hemivagina and Ipsilateral Renal Anomaly or Herlyn-Werner-Wunderlich syndrome): Is it time for age-specific management?	Zarfati, A.; Lucchetti, M. C.	2022	Exclusion reason: No segregation by age;
Advantages of Reduced Prophylaxis after Tubularized Incised Plate Repair of Hypospadias	Zeiai, S.; Nordenskjöld, A.; Fossum, M.	2016	Exclusion reason: Hypospadias;
CLITOROPLASTY FOR GENITAL VIRILIZATION IN GIRLS WITH CONGENITAL ADRENAL HYPERPLASIA	Zeng, L.; Zhang, J.; Huang, G.; Huang, Y.; Ma, X.; Huang, L.	2016	Exclusion reason: Paper could not be retrieved;
Application and efficacy of reconstructing forked corpus spongiosum in distal/midshaft hypospadias repair	Zhang, B.; Bi, Y. L.; Ruan, S. S.	2021	Exclusion reason: Hypospadias;
Reconstructing forked corpus spongiosum to correct glans droop in distal/midshaft hypospadias repair	Zhang, B.; Bi, Y.; Ruan, S.	2020	Exclusion reason: Hypospadias;
Herlyn–Werner–Wunderlich syndrome: diverse presentations and diagnosis on MRI	Zhang, H.; Ning, G.; Fu, C.; Bao, L.; Guo, Y.	2020	Exclusion reason: Adult population;
Long-term evaluation of patients undergoing genitoplasty due to disorders of sex development: Results from a 14-year follow-up	Zhang, H.; Pan, J.; Ji, H.; Wang, Y.; Shen, W.; Liu, L.; Lu, G.; Zhou, Z.	2013	Exclusion reason: No segregation by age;
Effect of niti-alloy urethral stent in hypospadias repair	Zhang, J.; Chen, X.; Pan, S.; Liang, W.; Cui, Y.; He, T.	2006	Exclusion reason: Hypospadias;
The association between caudal block and urethroplasty complications of distal tubularized incised plate repair: Experience from a South China National Children's Medical Center	Zhang, J.; Zhu, S.; Zhang, L.; Fu, W.; Hu, J.; Zhang, Z.; Jia, W.	2021	Exclusion reason: Hypospadias;
Clinical evaluation of Compound Chamomile and Lidocaine Hydrochloride Gel for postoperative hypospadias in children	Zhang, S. Y.; Han, C.; Zhou, H. X.; Li, P.; Ma, L. F.; Tao, T.; Zhou, X. G.; Tao, Y. D.; Zhu, W. W.; Zhao, Y.; Guo, T.; Zhuo, R.; L, X. X.	2021	Exclusion reason: Hypospadias;
Scrotal-septal fasciocutaneous flap used as a multifunctional coverage for prior failed hypospadias repair	Zhang, S.; Zhou, C.; Li, F.; Li, S.; Zhou, Y.; Li, Q.	2016	Exclusion reason: Hypospadias;
Spongioplasty with Buck's fascia covering dorsal inlay graft urethroplasty for primary hypospadias repair	Zhang, T.; Cao, X.; Yan, X.; Bi, Y.; Fu, M.; Xia, H.; Dai, S.; Xiong, Q.; Wang, C.; Huang, E.; Zhou, Y.	2023	Exclusion reason: Hypospadias;
Preserved urethral plate urethroplasty for failed hypospadias repair: Report of 249 cases	Zhang, W. P.; Tian, J.; Li, M. L.; Song, H. C.; Bai, J. W.; Huang, C. R.; Sun, N.	2008	Exclusion reason: Hypospadias;
The clinical outcomes of vaginoplasty using tissue-engineered biomaterial mesh in patients with Mayer-Rokitansky-Küster-Hauser syndrome	Zhang, X.; Liu, Z.; Yang, Y.; Yao, Y.; Tao, Y.	2017	Exclusion reason: Adult population;
Using Buck's Fascia as an Integral Covering in Urethroplasty to Restore the Anatomical Structure of the Penis in One-Stage Hypospadias Repair: A Multicenter Chinese Study Comprising 1,386 Surgeries	Zhang, Y.; Chao, M.; Zhang, W. P.; Tang, Y. M.; Chen, H. C.; Zhang, K. P.; Lu, R. G.; Zhang, X. S.; Lou, D. H.	2021	Exclusion reason: Hypospadias;
Analysis of the social and clinical factors affecting the age of children when receiving surgery for hypospadias: A retrospective study of 1611 cases in a single center	Zhang, Z. C.; Liu, X.; Chen, H. S.; Shi, Y.; Lin, T.; He, D. W.; Wei, G. H.; Luo, Y. T.	2021	Exclusion reason: Hypospadias;
[Penile and scrotal skin flaps: first choice for urethroplasty in the treatment of hypospadias]	Zhang, Z. Y.; Gao, J. P.; Ge, J. P.; Zhou, S. G.; Zhou, W. Q.; Wei, W.; Ma, H. Q.	2010	Exclusion reason: Hypospadias;
Efficacy of negative pressure suction and external testosterone cream in the treatment of small penis after hypospadias surgery	Zhao, L.; Song, C.; Zhang, H.; Liu, H.; Rao, W.; Tian, X.; Su, D.; Sun, X.	2020	Exclusion reason: Hypospadias;
Gender selection and postoperative follow-up analysis in 85 children with 46, XY disorders of sex development	Zhao, M.; Gong, C. X.; Liang, A. M.; Song, Y. N.; Liu, Y.; Wang, J. L.; Ma, Y.; Ji, W. J.	2019	Exclusion reason: Paper could not be retrieved;
Comparison of two laparoscopic vaginoplasties using a single peritoneal flap in patients with Mayer-Rokitansky-Küster-Hauser syndrome	Zhao, X.; Zhang, Y.; Zhang, M.; Zhang, H.; Tian, Y.; Kang, S.	2022	Exclusion reason: Adult population;
Laparoscope-assisted creation of a neovagina using pedicled ileum segment transfer	Zhao, Y. Z.; Jiang, H.; Liu, A. T.; Jiang, D. Z.; Zhu, X. H.; Qiu, M.; Zheng, X. M.; Lin, Z. H.; Yuan, X. B.; Zhang, J. L.	2011	Exclusion reason: Adult population;
Mean microvessel density of the prepuce and its relationship with the severity of hypospadias and early postoperative complications	Zhao, Z.; Liu, G. C.; Zhang, L. Y.; Fu, W.; Jia, W.; Hu, J. H.	2021	Exclusion reason: Hypospadias;
Effects of feminizing reconstructive surgery on sexual function and genital sensitivity in patients with female pseudohermaphroditism versus healthy control	Zhen, G.; Bowen, G.; Feng, X.; Kaixiang, C.; Ho, D.; Kaiyan, X.	2016	Exclusion reason: Age not reported;
Two-stage urethroplasty is a better choice for proximal hypospadias with severe chordee after urethral plate transection: A single-center experience	Zheng, D. C.; Yao, H. J.; Cai, Z. K.; Da, J.; Chen, Q.; Chen, Y. B.; Zhang, K.; Xu, M. X.; Lu, M. J.; Wang, Z.	2015	Exclusion reason: Hypospadias;
The hypospadias classification affected the surgical outcomes of staged oral mucosa graft urethroplasty in hypospadias reoperation	Zheng, D.; Fu, S.; Li, W.; Xie, M.; Guo, J.; Yao, H.; Wang, Z.	2017	Exclusion reason: Hypospadias;
Interposition urethroplasty for glandular hypospadias and severe penile curvature	Zhou, G.; Jiang, J.; Xu, W.	2022	Exclusion reason: Hypospadias;
Risk factors for postoperative complications in children with proximal hypospadias with severe chordee who underwent urethral plate transection	Zhou, G.; Wang, R.; Zhu, W.; Yin, J.; Yang, Z.; Li, S.	2022	Exclusion reason: Hypospadias;
Single-stage versus staged interposition urethroplasty for glandular hypospadias with severe penile curvature: 15-year experience	Zhou, G.; Xu, W.; Yin, J.; Sun, J.; Yang, Z.; Li, S.	2022	Exclusion reason: Hypospadias;
Hypospadias With Severe Chordee: Effect of Urethral Plate Transection on Penile Length	Zhou, G.; Xu, W.; Yin, J.; Sun, J.; Zhu, W.; Liu, X.; Li, S.	2022	Exclusion reason: Hypospadias;
Clinical analysis of 180 cases of hypospadias with pedicled preputial double-faced island flap urethroplasty	Zhou, R.; Liu, Z.; Ji, T.; Zhang, X.; Li, Q.	2008	Exclusion reason: Hypospadias;
Impact of Two Urethral Stent Types on the Complications After One-Stage Hypospadias Repair Using the Duckett Procedure: A retrospective cohort study	Zhou, S.; Zhang, J.; Xiao, X.; Su, Z.; Liu, M.; Huang, Z.; Tian, D.; Liang, W.; Jinming, Z.	2023	Exclusion reason: Hypospadias;
Application of a free preputial tube graft coupled with urethral plate urethroplasty combined with a Buck's fascia integral covering for the single-stage repair of severe hypospadias	Zhou, W.; Li, C.; Xia, F.; Zhang, Q.; Chen, Y.	2022	Exclusion reason: Hypospadias;
Application of self-made dual tubes with lateral holes in the surgical treatment of hypospadias	Zhu, C. Y.; Li, T. Q.; Hou, J. Q.; Du, X. Y.	2008	Exclusion reason: Hypospadias;
Quality of life evaluation in juveniles with disorders of sexual development	Zhu, D.; Hu, L.; Wan, X.; Li, H.; You, Q.; Gao, L.; Feng, J.	2012	Exclusion reason: Adult population;
Vault prolapse of sigmoid neovagina 26 years after vaginoplasty in Mayer-Rokitansky-Küster-Hauser syndrome: A case report	Zhu, L.; Chen, N.; Lang, J.	2013	Exclusion reason: Adult population;
Anatomic and sexual outcomes after vaginoplasty using tissue-engineered biomaterial graft in patients with Mayer-Rokitansky-Küster-Hauser syndrome: a new minimally invasive and effective surgery	Zhu, Lan; Zhou, Huimei; Sun, Zhixing; Lou, Wenjia; Lang, Jinghe	2013	Exclusion reason: Adult population;
Modified onlay island flap versus tubularized incised plate urethroplasty for hypospadias reoperation	Zhu, X. J.; Deng, Y. J.; Wang, J.; Guo, Y. F.; Ge, Z.	2023	Exclusion reason: Hypospadias;
Staged urethroplasty by tubularization of reconstructed urethral plate using the preputial island flap for severe hypospadias	Zhu, X. J.; Dong, J.; Ge, Z.; Guo, Y. F.	2021	Exclusion reason: Hypospadias;
Comparative study of one-stage and the novel two-stage urethroplasty using the transected urethral plate and transverse preputial island flap (TPIF) for severe hypospadias: a single-center experience	Zhu, X.; Huang, L.; Wang, J.; Zhu, H.; Chen, C.; Wang, L.; Deng, Y.; Ma, G.; Guo, Y.; Ge, Z.	2021	Exclusion reason: Hypospadias;
[One-stage urethroplasty with circumferential vascular pedicle preputial island flap for perineal hypospadias]	Zhu, Z. S.; Wu, H.; Li, R. Y.; Wang, D. H.	2010	Exclusion reason: Hypospadias;
Tubularized incised plate (TIP) in previously operated (redo) hypospadias	Ziada, A. M.; Morsi, H.; Aref, A.; ElSaied, W.	2006	Exclusion reason: Hypospadias;
Outcomes of hypospadias repair in older children: a prospective study	Ziada, A.; Hamza, A.; Abdel-Rassoul, M.; Habib, E.; Mohamed, A.; Daw, M.	2011	Exclusion reason: Hypospadias;
Isolated preputial reconstruction in distal hypospadias	Zimmermann, E. F.; Woodward, M. N.	2014	Exclusion reason: Hypospadias;
Neomodified Koyanagi technique for severe hypospadias with one-stage sealed Y-shaped penis foreskin vascular protection surgery	Zu, J.; Chen, Y.; Liu, Y.; He, T.; Wang, Y.; Zu, Y.; Peng, X.	2022	Exclusion reason: Hypospadias;
Competency in Tubularized Incised Plate Repair for Distal Hypospadias: Cumulative Sum Learning Curve Analysis of a Single Surgeon Experience	Zu'bi, F.; Chua, M.; El Ghazzaoui, A.; Kim, J. K.; Shiff, M.; Rickard, M.; Blais, A. S.; Farhat, W. A.	2020	Exclusion reason: Hypospadias;
